# Supplementary material for: Computational Network Pharmacology–Based Strategy to Capture Key Functional Components and Decode the Mechanism of Chai-Hu-Shu-Gan-San in Treating Depression
Source: Front Pharmacol. 2021 Nov 12;12:782060. doi: 10.3389/fphar.2021.782060 (PMC8633106; doi:10.3389/fphar.2021.782060)
Supplement: Supplementary file 1 [file Table3.XLSX]

## Sheet: Sheet1
MOL_ID	SMILES	molecule_name	MW	AlogP	Hdon	Hacc	OB (%)	Caco-2	BBB	DL	FASA-	TPSA	RBN	HL	logP	logS	hERG_inhibition	Carcino_Mouse
MOL000006	c12c(c(=O)cc(o1)c1cc(c(cc1)O)O)c(cc(c2)O)O	luteolin	286.25	2.07	4	6	36.16	0.19	-0.84	0.25	0.39	111.13	1	15.94	2.15	-2.9	medium_risk	positive
MOL000012	C(CCCCCCCCCCCC)CCCCCCC(=O)O	Arachic acid	312.6	8.19	1	2	16.66	1.18	1.09	0.19	0.18	37.3	18	0	8.53	-6.8	low_risk	negative
MOL000018	[C@]12([C@@H](C[C@@H](CC1)C2(C)C)O)C	(+/-)-Isoborneol	154.28	1.98	1	1	86.98	1.27	1.6	0.05	0	20.23	0	11.36	2.83	-2.28	low_risk	negative
MOL000019	[C@@H]12C(C(=C)[C@@H](CC1)C2)(C)C	D-Camphene	136.26	2.93	0	0	34.98	1.81	2.19	0.04	0	0	0	11.29	4.56	-3.34	medium_risk	negative
MOL000023	C1(=CC[C@@H](CC1)C(=C)C)C	Hemo-sol	136.26	3.5	0	0	39.84	1.83	2.12	0.02	0	0	1	11.68	4.5	-2.47	medium_risk	negative
MOL000024	C\1=C(/C/C=C/C(C/C=C(/CC1)\C)(C)C)\C	alpha-humulene	204.39	5.04	0	0	22.98	1.88	2.08	0.06	0	0	0	0	6.07	-4.28	medium_risk	positive
MOL000027	c1(ccc(cc1)C)[C@@H](CCC=C(C)C)C	alpha-Curcumene	202.37	5.34	0	0	4.68	1.93	1.99	0.06	0	0	4	0	6.15	-5.31	medium_risk	positive
MOL000029	C\1(=C/CC(/C=C/CC(=C)CCC1)(C)C)/C	beta-Humulene	204.39	5.09	0	0	26.87	1.82	2.01	0.06	0	0	0	0	5.97	-4.93	medium_risk	positive
MOL000032	C1[C@@H](CC[C@]2(CCCC(=C)[C@H]12)C)C(C)(C)O	beta-Eudesmol	222.41	3.72	1	1	26.09	1.32	1.38	0.1	0	20.23	1	0	4.21	-4.49	low_risk	negative
MOL000034	CC(C)(O)[C@H]1C[C@H]([C@](CC1)(C)C=C)C(=C)C	2-[(1R,3S,4S)-3-isopropenyl-4-methyl-4-vinylcyclohexyl]propan-2-ol	222.41	3.7	1	1	19.03	1.37	1.46	0.07	0	20.23	3	0	3.78	-4.67	low_risk	negative
MOL000035	C1(=C)CCC[C@@]2(CC[C@H](C[C@@H]12)C(=C)C)C	beta-Selinene	204.39	4.81	0	0	24.39	1.83	2.12	0.08	0	0	1	0	5.26	-4.79	medium_risk	negative
MOL000036	[C@@H]12CC/C(=C/CCC(=C)[C@H]1CC2(C)C)/C	beta-caryophyllene	204.39	4.75	0	0	29.7	1.83	2.07	0.09	0	0	0	0	5.35	-4.83	medium_risk	negative
MOL000040	c1(=O)ccc2c(o1)cc(c(c2)OC)O	Scopoletol	192.18	1.62	1	4	27.77	0.71	0.3	0.08	0	59.67	1	0	1.62	-1.77	low_risk	negative
MOL000042	C(=O)([C@@H](N)C)O	LPG	89.11	-0.6	3	3	87.69	-0.34	-0.77	0.01	0	63.32	1	11.58	-3.05	0.7	low_risk	positive
MOL000056	C(=O)([C@@H](N)Cc1ccc(O)cc1)O	DTY	181.21	0.69	4	4	57.55	-0.1	-0.49	0.05	0	83.55	3	0.96	-2.39	-1.37	low_risk	negative
MOL000057	c1(c(cccc1)C(=O)OCC(C)C)C(=O)OCC(C)C	DIBP	278.38	3.92	0	4	49.63	0.85	0.68	0.13	0	52.6	8	3.94	3.98	-4.16	low_risk	positive
MOL000065	C(=O)([C@@H](N)CC(=O)O)O	ASI	133.12	-1.25	4	5	79.74	-1.02	-1.54	0.02	0	100.62	3	11.38	-3.52	0.03	low_risk	positive
MOL000067	C(=O)([C@@H](N)C(C)C)O	L-Valin	117.17	0.24	3	3	53.33	0.04	-0.14	0.01	0	63.32	2	11.34	-2.29	0.26	low_risk	positive
MOL000069	C(=O)(CCCCCCCCCCCCCCC)O	palmitic acid	256.48	6.37	1	2	19.3	1.09	1	0.1	0	37.3	14	0	7.23	-5.8	low_risk	negative
MOL000089	c1(O)c(O)cccc1	catechol	110.12	1.3	2	2	29.86	1.09	1.32	0.02	0.42	40.46	0	0	0.74	-0.17	low_risk	negative
MOL000098	c1(cc(c2c(c1)oc(c(c2=O)O)c1ccc(c(c1)O)O)O)O	quercetin	302.25	1.5	5	7	46.43	0.05	-0.77	0.28	0.38	131.36	1	14.4	1.07	-2.42	medium_risk	negative
MOL000103	c1c(ccc(c1)C(=O)O)O	PHB	138.13	1.17	2	3	30.15	0.39	0.21	0.03	0.45	57.53	1	11.77	1.58	-1.06	low_risk	negative
MOL000105	C(=O)(c1cc(O)c(O)cc1)O	protocatechuic acid	154.13	0.9	3	4	25.37	0.1	-0.17	0.04	0.43	77.76	1	0	1.32	-1.1	low_risk	negative
MOL000106	c1cc(c(c(c1)O)O)O	PYG	126.12	1.03	3	3	22.98	0.69	0.79	0.02	0.4	60.69	0	0	0.34	-0.39	low_risk	negative
MOL000114	c1(cc(c(cc1)O)OC)C(=O)O	vanillic acid	168.16	1.15	2	4	35.47	0.43	0.09	0.04	0.34	66.76	2	11.62	1.7	-1.47	low_risk	negative
MOL000116	C(CCCC=O)CCCC	Nonanal	142.27	3.22	0	1	40.28	1.31	1.5	0.02	0.21	17.07	7	6.35	3.81	-3.37	low_risk	negative
MOL000117	c1(ccc(cc1)C(C)C)C	Cymol	134.24	3.51	0	0	27.2	1.86	2.1	0.02	0.34	0	1	0	4.17	-3.9	medium_risk	positive
MOL000118	CC(C)(O)[C@@H]1CC=C(CC1)C	(L)-alpha-Terpineol	154.28	2.42	1	1	48.8	1.39	1.72	0.03	0.27	20.23	1	11.35	3.17	-2	low_risk	negative
MOL000120	C(CCCCC)C/C=C/C=O	dec-2-enal	154.28	3.66	0	1	18.55	1.4	1.59	0.02	0.27	17.07	7	0	4.32	-3.87	low_risk	negative
MOL000121	C(CCCCC)CCCC=O	Decanal	156.3	3.68	0	1	29.81	1.34	1.44	0.02	0.2	17.07	8	0	4.44	-4.31	low_risk	negative
MOL000122	[C@@]12(OC([C@H](CC1)CC2)(C)C)C	1,8-cineole	154.28	2.15	0	1	39.73	1.57	2.06	0.05	0.24	9.23	0	11.29	3.36	-3.84	medium_risk	positive
MOL000123	C(=C\CO)(/CCC=C(C)C)\C	geraniol	154.28	2.93	1	1	23.93	1.19	1.14	0.02	0.27	20.23	4	0	2.89	-2.05	low_risk	positive
MOL000125	[C@@H]12C(=CC[C@@H](C1)C2(C)C)C	(-)-alpha-Pinene	136.26	2.87	0	0	46.25	1.85	2.3	0.05	0.25	0	0	11.42	3.66	-2.94	medium_risk	negative
MOL000126	[C@H]12C([C@H](C1)CCC2=C)(C)C	(-)-nopinene	136.26	2.93	0	0	44.84	1.8	2.12	0.05	0.27	0	0	11.32	3.94	-3.33	medium_risk	negative
MOL000127	C(=C\C=O)(\CCC=C(C)C)/C	Neral	152.26	3.19	0	1	19.48	1.36	1.51	0.02	0.34	17.07	4	0	3.37	-2.58	low_risk	positive
MOL000128	C(=C\COC(=O)C)(/CCC=C(C)C)\C	NERYLACETATE	196.32	3.31	0	2	25.94	1.28	1.28	0.04	0.27	26.3	6	0	4.11	-3.01	low_risk	positive
MOL000130	[C@]12(C([C@@H](CC1=O)CC2)(C)C)C	CAM	152.26	1.94	0	1	67.17	1.29	1.71	0.05	0.27	17.07	0	11.34	2.85	-2.24	low_risk	negative
MOL000131	C(C/C=C\C/C=C\CCCCC)CCCCCC(=O)O	EIC	280.5	6.39	1	2	41.9	1.16	0.9	0.14	0.25	37.3	14	7.5	7.06	-6.26	low_risk	positive
MOL000140	C1=CC2=CC[C@H]3[C@@H]4C[C@@H]5O[C@]6([C@H]([C@@H]5[C@@]4(C)CC[C@@H]3[C@]2(CC1)C)C)OC[C@@H](CC6)C	DIOSGENIN,DEHYDRO	396.67	5.43	0	2	12.67	1.46	1.34	0.82	0.22	18.46	0	0	5.39	-7.28	medium_risk	positive
MOL000165	CC(C)(O)[C@@H]1C[C@]2(CC1)C(=CCC[C@@H]2C)C	2-[(2S,5S,6S)-6,10-dimethylspiro[4.5]dec-9-en-2-yl]propan-2-ol	222.41	3.67	1	1	37.62	1.44	1.53	0.09	0.23	20.23	1	7.67	4.84	-3.79	low_risk	negative
MOL000168	[C@@H]12[C@@H](C1(C)C)C=C(CC2)C	()-2-Carene	136.26	2.87	0	0	46.69	1.89	2.27	0.04	0.26	0	0	11.42	3.26	-2.95	medium_risk	negative
MOL000169	[C@@H]1(CCC2=C1C[C@@H](CC[C@@H]2C)C(=C)C)C	alpha-Guaiene	204.39	4.99	0	0	25.93	1.81	2.09	0.07	0.26	0	1	0	5.8	-3.94	medium_risk	negative
MOL000170	C12=C([C@H](CCC(=C(C)C)C1)C)CC[C@H]2C	guaiene	204.39	5.13	0	0	28.21	1.83	2.03	0.07	0.23	0	0	0	5.52	-3.44	medium_risk	negative
MOL000172	C(=O)c1ccco1	Furol	96.09	0.99	0	2	34.35	1.08	1.51	0.01	0.2	30.21	1	4.53	0.43	-0.79	medium_risk	positive
MOL000193	[C@H]12[C@H](CC1(C)C)C(=C)CC/C=C(/CC2)\C	(Z)-caryophyllene	204.39	4.75	0	0	30.29	1.82	2.15	0.09	0.28	0	0	8	5.35	-4.83	medium_risk	negative
MOL000196	C(=O)(C)O[C@@H]1C[C@@H]2CC[C@]1(C2(C)C)C	L-Bornyl acetate	196.32	2.35	0	2	65.52	1.29	1.59	0.08	0.23	26.3	2	6.94	3.5	-3.51	low_risk	negative
MOL000197	C(=C)(CCC=C(C)C)C=C	Myrcene	136.26	3.69	0	0	24.96	1.84	1.98	0.02	0.37	0	4	0	4.32	-3.25	medium_risk	negative
MOL000198	[C@@](CCC=C(C)C)(C=C)(C)O	(R)-linalool	154.28	2.74	1	1	39.8	1.33	1.36	0.02	0.32	20.23	4	6.48	2.68	-2.51	low_risk	negative
MOL000200	[C@@H]1(C(C)C)CC=C(C=C1)C	(S)-(+)-alpha-Phellandrene	136.26	3.25	0	0	27.9	1.87	2.2	0.02	0.29	0	1	0	4.29	-3.01	medium_risk	positive
MOL000201	C(=C\CC=C(C)C)(/C=C)\C	p-Ocimene	136.26	3.63	0	0	15.06	1.85	1.99	0.02	0.39	0	3	0	4.3	-2.91	medium_risk	positive
MOL000202	C1(=CCC(=CC1)C)C(C)C	Moslene	136.26	3.45	0	0	33.02	1.88	2.05	0.02	0.27	0	1	11.08	4.36	-2.41	medium_risk	positive
MOL000204	[C@H]1([C@@](CC[C@H](C1)C(=C)C)(C=C)C)C(=C)C	-cis-.beta.-Elemene diastereomer	204.39	4.79	0	0	28.62	1.85	2.09	0.06	0.33	0	3	0	5.4	-4.71	medium_risk	negative
MOL000207	c1(c(ccc(c1)CC=C)OC)OC	Methyleugenol	178.25	2.81	0	2	73.36	1.47	1.41	0.04	0.27	18.46	4	2.92	2.99	-2.98	medium_risk	positive
MOL000208	C1C[C@H]([C@H]2[C@H]3[C@@H](CCC(=C)[C@H]12)C3(C)C)C	()-Aromadendrene	204.39	4.22	0	0	55.74	1.81	2.06	0.1	0.26	0	0	11.84	3.7	-4.94	medium_risk	negative
MOL000209	C12=C[C@@H](CC[C@H]([C@H]1CC[C@H]2C)C)C(=C)C	(1R,3aR,4R,7R)-7-isopropenyl-1,4-dimethyl-1,2,3,3a,4,5,6,7-octahydroazulene	204.39	4.8	0	0	28.59	1.87	2.13	0.07	0.26	0	1	0	5.73	-4.57	medium_risk	negative
MOL000211	[C@H]12[C@@](CC[C@@]3([C@@H]1CC[C@H]1[C@]3(CC[C@@H]3[C@@]1(CC[C@@H](C3(C)C)O)C)C)C)(CC[C@H]2C(=C)C)C(=O)O	Mairin	456.78	6.52	2	3	55.38	0.73	0.22	0.78	0.26	57.53	2	8.87	5.34	-6.35	low_risk	negative
MOL000216	c12c(cc(c(c1)O[C@H]1O[C@@H]([C@@H]([C@H]([C@H]1O)O)O)CO)OC)ccc(=O)o2	Scopolin	354.34	-0.29	4	9	22.91	-0.93	-1.48	0.39	0.28	138.82	4	0	-0.58	-1.7	low_risk	positive
MOL000219	c1(ccccc1)C(=O)O	BOX	121.12	0.76	0	2	31.55	0.54	0.84	0.02	0.11	40.13	1	12.07	1.72	-1.24	medium_risk	negative
MOL000223	c1(cc(c(cc1)O)O)/C=C/C(=O)O	caffeic acid	180.17	1.37	3	4	25.76	0.21	-0.26	0.05	0.44	77.76	2	0	1.67	-2.05	medium_risk	negative
MOL000233	C=C1CCC(CC1)C(C)(C)O	delta-Terpineol	154.28	2.47	1	1	55.11	1.28	1.44	0.03	0.28	20.23	1	10.97	2.75	-2.22	low_risk	negative
MOL000234	C1(=CC[C@H](CC1)C(=C)C)C	L-Limonen	136.26	3.5	0	0	38.09	1.83	2.13	0.02	0.29	0	1	11.64	4.5	-2.47	medium_risk	negative
MOL000239	c1(c(c(=O)c2c(o1)cc(cc2O)OC)OC)c1ccc(cc1)O	Jaranol	314.31	2.09	2	6	50.83	0.61	-0.22	0.29	0.29	89.13	3	15.5	2.8	-3.45	medium_risk	negative
MOL000244	[C@]12(C([C@@H](C[C@@H]1O)CC2)(C)C)C	()-Borneol	154.28	1.98	1	1	81.8	1.22	1.47	0.05	0.24	20.23	0	11.36	2.83	-2.28	low_risk	negative
MOL000247	C(/C=C(/C)\CC/C=C(/C)\CCC=C(C)C)O	(Z,Z)-farnesol	222.41	4.76	1	1	41.14	1.25	1.15	0.06	0.28	20.23	7	6.29	4.84	-3.58	low_risk	positive
MOL000254	c1(cc(ccc1O)CC=C)OC	eugenol	164.22	2.55	1	2	56.24	1.35	1.32	0.04	0.32	29.46	3	0.92	2.66	-2.06	medium_risk	positive
MOL000259	c1(c(ccc(c1)C(C)C)C)O	o-Thymol	150.24	3.24	1	1	43.28	1.58	1.71	0.03	0.33	20.23	1	11.29	3.2	-2.5	low_risk	negative
MOL000263	[C@@]12([C@]3(C(=CC[C@@H]1[C@@]1([C@@H](CC2)C([C@H](CC1)O)(C)C)C)[C@H]1[C@@](CC3)(CCC(C1)(C)C)C(=O)O)C)C	oleanolic acid	456.78	6.42	2	3	29.02	0.59	0.07	0.76	0.25	57.53	1	0	7.09	-5.75	low_risk	positive
MOL000264	C1(=C(C)C)CCC(=CC1)C	Tereben	136.26	3.64	0	0	29.62	1.86	2.11	0.02	0.28	0	0	0	3.82	-1.99	medium_risk	positive
MOL000268	[C@]12([C@@H](C1)C(=C)CC2)C(C)C	(1S,5S)-1-isopropyl-4-methylenebicyclo[3.1.0]hexane	136.26	2.93	0	0	46.21	1.83	2.18	0.04	0.31	0	1	11.47	3.04	-3.33	medium_risk	negative
MOL000270	[C@@H]12[C@@H](C1(C)C)CC(=CC2)C	CHEBI:7	136.26	2.87	0	0	45.2	1.84	2.15	0.04	0.27	0	0	11.44	3.64	-2.96	medium_risk	negative
MOL000271	[C@@H]1(CC(=O)C(=CC1)C)C(=C)C	l-carvone	150.24	2.36	0	1	49.47	1.35	1.65	0.03	0.33	17.07	1	11.75	2.77	-2.11	low_risk	negative
MOL000302	C(=O)(CCCCCCCCCC)O	Undekansaeure	186.33	4.09	1	2	30.14	0.98	0.94	0.03	0	37.3	9	4.93	4.49	-3.91	low_risk	positive
MOL000303	C(=O)(CCCCCCC)O	caprylic acid	144.24	2.72	1	2	16.4	0.9	1.02	0.02	0	37.3	6	0	2.92	-2.2	low_risk	negative
MOL000305	C(=O)(CCCCCCCCCCC)O	lauric acid	200.36	4.54	1	2	23.59	1.02	1.1	0.04	0	37.3	10	0	5.13	-4.3	low_risk	positive
MOL000354	c1(c(c(=O)c2c(o1)cc(cc2O)O)O)c1cc(c(cc1)O)OC	isorhamnetin	316.28	1.76	4	7	49.6	0.31	-0.54	0.31	0.32	120.36	2	14.34	1.31	-2.65	medium_risk	negative
MOL000357	[C@H]12[C@H]3[C@@H]([C@@]4(C(=CC3)C[C@H](CC4)O[C@@H]3O[C@@H]([C@H]([C@@H]([C@H]3O)O)O)CO)C)CC[C@@]1([C@H](CC2)[C@@H](CC[C@H](C(C)C)CC)C)C	Sitogluside	576.95	6.34	4	6	20.63	-0.14	-0.93	0.62	0.23	99.38	9	0	5.71	-5.31	low_risk	positive
MOL000358	[C@H]12[C@H]3[C@@H]([C@@]4(C(=CC3)C[C@H](CC4)O)C)CC[C@@]1([C@H](CC2)[C@@H](CC[C@H](C(C)C)CC)C)C	beta-sitosterol	414.79	8.08	1	1	36.91	1.32	0.99	0.75	0.23	20.23	6	5.36	7.27	-7.35	low_risk	positive
MOL000359	[C@H]1(CC[C@]2(C(=CC[C@H]3[C@@H]4CC[C@H]([C@@H](CC[C@H](C(C)C)CC)C)[C@@]4(C)CC[C@H]23)C1)C)O	sitosterol	414.79	8.08	1	1	36.91	1.32	0.87	0.75	0.22	20.23	6	5.37	7.27	-7.35	low_risk	positive
MOL000361	[C@@]12([C@]3(C(=CC[C@@H]1[C@@]1([C@@H](CC2)C([C@H](CC1)O)(C)C)C)[C@H]1[C@@](CC3)(CCC(C1)(C)C)C)C)C	Amyrin	426.8	7.3	1	1	17.6	1.45	1.29	0.76	0.22	20.23	0	0	7.53	-6.78	low_risk	positive
MOL000382	O=C[C@@H](O)[C@H](O)[C@H](O)CO	Arabinose,d	150.15	-2.17	4	5	1.87	-1.59	-3.98	0.02	0	97.99	4	0	-2.28	0.4	low_risk	negative
MOL000391	c1c(c(=O)c2c(o1)cc(cc2)O[C@H]1[C@H](O)[C@@H](O)[C@H](O)[C@H](O1)CO)c1ccc(cc1)OC	Ononin	430.44	0.68	4	9	11.52	-0.74	-1.67	0.78	0	138.82	5	0	0.84	-2.77	medium_risk	positive
MOL000392	c1c(c(=O)c2c(o1)cc(cc2)O)c1ccc(cc1)OC	formononetin	268.28	2.58	1	4	69.67	0.78	0.02	0.21	0	59.67	2	17.04	3.01	-3.51	medium_risk	negative
MOL000395	C(=O)([C@@H](N)CCONC(=N)N)O	GGB	176.21	-1.84	7	7	54.95	-0.72	-1.12	0.03	0	134.45	6	0.99	-3.86	-1.8	low_risk	positive
MOL000415	c1(c(c(=O)c2c(o1)cc(cc2O)O)O[C@@H]1O[C@H](CO[C@H]2[C@@H]([C@@H]([C@H]([C@@H](O2)C)O)O)O)[C@H]([C@@H]([C@H]1O)O)O)c1cc(c(cc1)O)O	rutin	610.57	-1.45	10	16	3.2	-1.93	-2.75	0.68	0	269.43	6	0	-0.14	-1.86	ambiguous	positive
MOL000417	c1(c2cc(c(cc2)OC)O)c(=O)c2c(oc1)cc(cc2)O	Calycosin	284.28	2.32	2	5	47.75	0.52	-0.43	0.24	0	79.9	2	17.1	2.82	-3.53	medium_risk	negative
MOL000420	O=C[C@H](O)[C@@H](O)[C@H](O)CO	XLS	150.15	-2.17	4	5	51.08	-1.27	-3.58	0.02	0	97.99	4	11.37	-2.28	0.4	low_risk	negative
MOL000422	c1(c(c(=O)c2c(o1)cc(cc2O)O)O)c1ccc(cc1)O	kaempferol	286.25	1.77	4	6	41.88	0.26	-0.55	0.24	0	111.13	1	14.74	1.23	-2.47	medium_risk	negative
MOL000431	c1(=O)ccc2c(o1)cccc2	coumarin	146.15	1.9	0	2	29.17	1.2	1.3	0.04	0	30.21	0	0	1.66	-1.82	medium_risk	positive
MOL000433	C(=O)(CC[C@@H](C(=O)O)NC(=O)c1ccc(cc1)NCc1nc2c(=O)[nH]c(N)nc2nc1)O	FA	441.45	0.01	7	13	68.96	-1.5	-2.59	0.71	0	213.28	9	24.81	-0.66	-3.38	high_risk	negative
MOL000437	c1(c(c(=O)c2c(o1)cc(cc2O)O)O[C@H]1[C@H](O)[C@@H](O)[C@H](O)[C@H](O1)CO)c1cc(c(cc1)O)O	Hirsutrin	464.41	-0.59	8	12	1.86	-1.66	-2.31	0.77	0	210.51	4	0	0.02	-1.98	high_risk	negative
MOL000445	c1c(c(=O)c2c(o1)c(c(c(c2O)CC=C(C)C)O)CC=C(C)C)c1ccc(cc1)O	8-Prenylwighteone	406.51	5.78	3	5	23.22	0.93	0	0.54	0.33	90.9	5	0	4.43	-4.84	medium_risk	negative
MOL000449	[C@@H]1(CC[C@]2(C(=CC[C@H]3[C@@H]4CC[C@H]([C@@H](/C=C/[C@@H](CC)C(C)C)C)[C@@]4(C)CC[C@H]23)C1)C)O	Stigmasterol	412.77	7.64	1	1	43.83	1.44	1	0.76	0.22	20.23	5	5.57	6.95	-7.18	low_risk	positive
MOL000459	C=C[C@@H](CCCCC)O	CHEBI:39932	128.24	2.53	1	1	32.79	1.12	1.23	0.01	0	20.23	5	5.71	2.43	-1.99	low_risk	negative
MOL000467	c1c(c(=O)c2c(o1)cc(c(c2)OC)O)c1ccc(cc1)OC	Castanin	298.31	2.57	1	5	23.54	0.77	-0.1	0.27	0	68.9	3	0	2.71	-3.85	medium_risk	negative
MOL000474	[C@@H]12CC[C@]3(O[C@@H]3CCC(=C)[C@H]1CC2(C)C)C	(-)-Epoxycaryophyllene	220.39	3.52	0	1	35.94	1.57	1.83	0.13	0	12.53	0	6.09	3.49	-4.5	medium_risk	positive
MOL000475	c1(ccc(cc1)/C=C/C)OC	anethole	148.22	2.77	0	1	32.49	1.75	1.81	0.03	0	9.23	2	1.68	3.4	-2.92	medium_risk	positive
MOL000477	C(=O)(CCCCCCCCCCC)OCC	Ethyllaurate	228.42	5.14	0	2	17.74	1.32	1.22	0.06	0	26.3	12	0	5.95	-5.46	low_risk	positive
MOL000479	C=CC(=C)CC/C=C(/CCC=C(C)C)\C	Farnesene	204.39	5.52	0	0	17.42	1.95	2.21	0.05	0	0	7	0	5.7	-4.78	medium_risk	positive
MOL000485	[C@@H]12C(=CC[C@@H](C1(C)C)C2)C	TMH	136.26	2.87	0	0	46.25	1.82	2.18	0.05	0	0	0	11.42	3.66	-2.94	medium_risk	negative
MOL000486	c1c(c(=O)c2c(o1)cc(cc2O)OC)c1ccc(cc1)O	Prunetin	284.28	2.32	2	5	5.41	0.65	-0.25	0.24	0	79.9	2	0	2.84	-3.48	medium_risk	negative
MOL000490	c1(C2=C(C=c3c(=[O]2)cc(cc3O)O)O)cc(c(c(c1)O)O)OC	petunidin	317.29	1.65	5	7	30.05	0.16	-0.64	0.31	0	123.52	2	1.21	0.04	-1.81	NA	NA
MOL000492	[C@H]1([C@H](Cc2c(O1)cc(cc2O)O)O)c1cc(c(cc1)O)O	(+)-catechin	290.29	1.92	5	6	54.83	-0.03	-0.73	0.24	0	110.38	1	0.61	1.02	-2.65	medium_risk	negative
MOL000497	C(=O)(/C=C/c1c(cc(c(c1)C(C)(C=C)C)O)OC)c1ccc(cc1)O	licochalcone a	338.43	4.62	2	4	40.79	0.82	-0.21	0.29	0	66.76	6	16.2	4.74	-4.6	high_risk	negative
MOL000500	C1[C@@H](Cc2c(O1)cc(cc2)O)c1c(cc(cc1)OC)O	Vestitol	272.32	3.15	2	4	74.66	0.86	0.3	0.21	0	58.92	2	3	2.89	-3.71	medium_risk	negative
MOL000508	[C@@]12([C@]([C@H]3[C@@](CC2)(CCC(C3)(C)C)C)(CC[C@@]2([C@@H]1CC[C@]1([C@H]2CCC(=O)[C@@H]1C)C)C)C)C	Friedelin	426.8	7.3	0	1	29.16	1.43	1.38	0.76	0	17.07	0	0	6.66	-7.15	low_risk	negative
MOL000511	[C@@]12([C@H](C3=CC[C@H]4[C@]([C@@]3(CC1)C)(CC[C@@H]1[C@@]4(CC[C@@H](C1(C)C)O)C)C)[C@H]([C@@H](CC2)C)C)C(=O)O	ursolic acid	456.78	6.47	2	3	16.77	0.67	0.07	0.75	0.26	57.53	1	0	6.35	-5.89	low_risk	positive
MOL000513	C(=O)(c1cc(O)c(O)c(O)c1)O	3,4,5-trihydroxybenzoic acid	170.13	0.63	4	5	31.69	-0.09	-0.54	0.04	0.41	97.99	1	11.78	1.17	-1.54	low_risk	negative
MOL000520	[C@@H]12[C@@]([C@@H]3[C@@](CC2)([C@]2(C(=CC3)[C@H]3[C@@](CC2)(CC[C@H]([C@@H]3C)C)C)C)C)(CC[C@@H](C1(C)C)O)C	alpha-amyrin	426.8	7.35	1	1	10.28	1.44	1.26	0.76	0.23	20.23	0	0	6.9	-7	low_risk	positive
MOL000551	[C@]12(C(=CC[C@H]3[C@]1(CC[C@@H]1[C@@]3(CC[C@@H]([C@]1(CO)C)O)C)C)[C@H]1[C@@](CC2)(CCC(C1)(C)C)C(=O)O)C	Hederagenol	472.78	5.33	3	4	22.42	0.1	-0.51	0.74	0.23	77.76	2	0	6.17	-5.15	low_risk	positive
MOL000561	c12c(oc(c(c1=O)O[C@@H]1O[C@@H]([C@H]([C@@H]([C@H]1O)O)O)CO)c1ccc(cc1)O)cc(cc2O)O	Astragalin	448.41	-0.32	7	11	14.03	-1.34	-1.97	0.74	0.34	190.28	4	0	-0.08	-2.03	high_risk	negative
MOL000597	C(=C\COC(=O)C)(\CCC=C(C)C)/C	Neryl acetate	196.32	3.31	0	2	57.47	1.25	1.4	0.04	0.27	26.3	6	7.92	4.11	-3.01	low_risk	positive
MOL000601	c1(c(ccc(c1)C)C(C)C)OC	O-Methylthymol	164.27	3.49	0	1	47.65	1.75	1.87	0.04	0.28	9.23	2	11.49	4.09	-3.66	medium_risk	positive
MOL000607	c1(C(=C)C)ccc(cc1)C	Dehydro-p-cymene	132.22	3.31	0	0	11.63	1.88	1.93	0.02	0.44	0	1	0	3.79	-2.92	medium_risk	negative
MOL000608	[C@]1(C(C)C)(CCC(=CC1)C)O	()-Terpinen-4-ol	154.28	2.55	1	1	81.41	1.36	1.66	0.03	0.25	20.23	1	10.81	2.81	-1.79	low_risk	positive
MOL000609	C(=O)C1=CC[C@@H]2C[C@H]1C2(C)C	(1R,5S)-7,7-dimethyl-4-bicyclo[3.1.1]hept-3-enecarboxaldehyde	150.24	2.04	0	1	40.64	1.34	1.67	0.06	0.28	17.07	1	11.44	3.03	-2.22	low_risk	negative
MOL000610	C(CCCCCC)CCCCCC	TRD	184.41	6.3	0	0	17.89	1.78	1.96	0.03	0.19	0	10	0	6.85	-6.28	medium_risk	negative
MOL000612	[C@]123[C@H](C([C@@H](C1)C(=CC3)C)(C)C)CC[C@H]2C	(-)-alpha-cedrene	204.39	4.12	0	0	55.56	1.81	2.16	0.1	0.24	0	0	4.82	5.18	-5.11	medium_risk	positive
MOL000613	C\1(=C\CC/C(=C\CC(=C(C)C)CC1)/C)/C	8-isopropylidene-1,5-dimethylcyclodeca-1,5-diene	204.39	5.47	0	0	18.56	1.86	1.99	0.06	0.28	0	0	0	5.87	-3.51	medium_risk	negative
MOL000615	[C@@H]12C(=C(CC[C@H]1C(C)C)C)CCC(=C2)C	delta-amorphene	204.39	4.94	0	0	17.95	1.85	1.99	0.08	0.24	0	1	0	4.92	-3.69	medium_risk	positive
MOL000628	C1[C@H](CC2=CC[C@@H]3[C@@H]([C@]2(C1)C)CC[C@]1([C@@H]3CC[C@@H]1[C@@H](C)/C=C/[C@@H](C(C)C)CC)C)O[C@@H]1O[C@@H]([C@H]([C@@H]([C@H]1O)O)O)CO	darutoside	574.93	5.89	4	6	21.32	-0.26	-0.96	0.63	0.22	99.38	8	0	5.3	-5.18	low_risk	positive
MOL000635	C(=O)c1cc(c(cc1)O)OC	vanillin	152.16	1.31	1	3	52	0.68	0.41	0.03	0.33	46.53	2	11.79	1.31	-1.48	low_risk	negative
MOL000666	C(CCC)CC=O	hexanal	100.18	1.85	0	1	55.71	1.25	1.52	0.01	0.23	17.07	4	10.96	2.37	-1.35	low_risk	negative
MOL000667	C(CCC)CCO	1-hexanol	102.2	1.88	1	1	22.04	1.08	1.21	0.01	0.19	20.23	4	0	2.03	-1.09	low_risk	negative
MOL000668	c1(ccco1)CCCCC	PENTYLFURAN	138.23	3.12	0	1	54.59	1.72	1.94	0.02	0.1	13.14	4	-1.96	4.06	-3.26	medium_risk	positive
MOL000671	[C@H]1([C@H](C[C@H](CC1)C)O)C(C)C	()-Menthol	156.3	2.78	1	1	59.33	1.27	1.42	0.03	0.22	20.23	1	11.03	2.68	-2.45	low_risk	negative
MOL000673	[C@]123C(=CCCC3(C)C)C([C@H](C1)CC2)(C)C	58924_FLUKA	204.39	4.08	0	0	46.32	1.8	2.09	0.11	0.24	0	0	14.37	6.04	-5.02	medium_risk	negative
MOL000675	C(C/C=C\CCCCCCCC)CCCCCC(=O)O	oleic acid	282.52	6.84	1	2	33.13	1.17	0.78	0.14	0.2	37.3	15	4.99	7.68	-6.37	low_risk	positive
MOL000676	c1(c(C(=O)OCCCC)cccc1)C(=O)OCCCC	DBP	278.38	4.2	0	4	64.54	0.8	0.56	0.13	0.34	52.6	10	5.41	4.53	-4.67	low_risk	positive
MOL000695	[C@]12([C@@]3(C([C@@H](C[C@H]1[C@H](CC3)C)CC2)(C)C)O)C	patchouli alcohol	222.41	3.43	1	1	101.96	1.4	1.58	0.14	0.21	20.23	0	12.64	4.19	-4.43	low_risk	negative
MOL000696	[C@@]1(CC[C@@H](CC1)C(=C)C)(C)O	β-terpineol	154.28	2.47	1	1	47.89	1.29	1.48	0.03	0.28	20.23	1	11.22	2.73	-2.19	low_risk	negative
MOL000698	[C@H]1(C(C)C)CC=C(C=C1)C	(R)-(-)-alpha-Phellandrene	136.26	3.25	0	0	27.51	1.86	2.17	0.02	0.3	0	1	0	4.29	-3.01	medium_risk	positive
MOL000703	C(CCCC)C(=O)C	2-heptanone	114.21	1.79	0	1	46.56	1.31	1.57	0.01	0.25	17.07	4	10.58	1.92	-1.7	low_risk	negative
MOL000705	C(CCC=O)CCC	WLN: VH6	114.21	2.31	0	1	19.59	1.29	1.49	0.01	0.23	17.07	5	0	2.59	-1.93	low_risk	negative
MOL000707	C(=O)/C=C/CCCC	Heptenal	112.19	2.29	0	1	37.16	1.3	1.56	0.01	0.3	17.07	4	3.96	2.3	-1.99	low_risk	positive
MOL000708	c1(ccccc1)C=O	WLN: VHR	106.13	1.59	0	1	32.63	1.32	1.66	0.01	0.44	17.07	1	12.07	1.6	-1.29	medium_risk	negative
MOL000709	[C@H](CCCCC)(C=C)O	(S)-Matsutake alcohol	128.24	2.53	1	1	40.11	1.19	1.35	0.01	0.28	20.23	5	5.62	2.43	-1.99	low_risk	negative
MOL000710	C(CCCC)CCC=O	OYA	128.24	2.77	0	1	19.07	1.3	1.52	0.01	0.23	17.07	6	0	3.19	-2.65	low_risk	negative
MOL000711	C(=C\CC)/C=C/C=O	2,4-Heptdienal	110.17	1.84	0	1	19.14	1.29	1.54	0.01	0.38	17.07	3	0	2.13	-2.06	medium_risk	positive
MOL000712	c1(c(cccc1)C)C(C)C	o-Cymol	134.24	3.51	0	0	51.89	1.88	2.07	0.02	0.37	0	1	11.74	4.11	-3.9	medium_risk	positive
MOL000713	C(=C\C(=O)C)/CCCC	(E)-oct-3-en-2-one	126.22	2.23	0	1	30.5	1.34	1.56	0.01	0.31	17.07	4	1.12	2.43	-2.17	low_risk	positive
MOL000714	c1(ccccc1)CC=O	Hyacinthin	120.16	1.52	0	1	38.65	1.31	1.58	0.02	0.43	17.07	2	-2.04	1.75	-1.76	medium_risk	negative
MOL000715	[C@@H]1(C(=O)C[C@@H](CC1)C)C(C)C	l-Menthone	154.28	2.6	0	1	57.9	1.35	1.7	0.03	0.24	17.07	1	10.57	2.65	-2.77	low_risk	negative
MOL000716	C(=O)/C=C/CCCCCC	trans-2-nonenal	140.25	3.2	0	1	19.18	1.37	1.59	0.02	0.27	17.07	6	0	3.56	-3.18	low_risk	negative
MOL000721	C(=C\C=C\C=O)/CCCC	Nonadienal	138.23	2.75	0	1	19.03	1.38	1.56	0.02	0.33	17.07	5	0	3.26	-3.06	medium_risk	positive
MOL000723	C(=O)/C=C/C=C/CCCCC	trans-2,4-decadienal	152.26	3.21	0	1	51.03	1.4	1.49	0.02	0.32	17.07	6	7.44	3.81	-3.61	medium_risk	positive
MOL000724	C(=C\CCC(=O)C)(/CCC=C(C)C)\C	Geranylacetone	194.35	3.62	0	1	18.66	1.5	1.55	0.04	0.29	17.07	6	0	4.59	-3.31	low_risk	negative
MOL000734	[C@H]([C@H](O)[C@@H](CO)O)([C@H](C=O)O)O	GLO	180.18	-2.68	5	6	24.44	-1.93	-4.65	0.03	0.25	118.22	5	0	-2.41	0.16	low_risk	negative
MOL000748	o1c(ccc1CO)C=O	HMF	126.12	0.67	1	3	45.07	0.05	-0.27	0.02	0.22	50.44	2	11.73	-0.17	-0.61	low_risk	negative
MOL000749	C(=O)(CCCCCCC/C=C/C/C=C/CCCCC)O	Linoleic	280.5	6.39	1	2	41.9	1.23	0.81	0.14	0.23	37.3	14	5.27	7.06	-6.26	low_risk	positive
MOL000769	CCCCCCCCC[C@@H](CCCCCCCCCCCCCCCCCCCC)O	triacontanol	438.92	12.82	1	1	11.19	1.42	0.7	0.46	0.14	20.23	27	0	10.47	-7.59	low_risk	negative
MOL000771	C(=O)(/C=C/c1ccc(cc1)O)O	p-coumaric acid	164.17	1.64	2	3	43.29	0.46	0.13	0.04	0.45	57.53	2	4.43	1.74	-2.21	medium_risk	positive
MOL000775	O(C(=O)C)CC	EEE	88.12	0.37	0	2	45.02	1.07	1.26	0	0.21	26.3	2	11.64	0.74	0.14	low_risk	positive
MOL000842	OC[C@H]1O[C@H](O[C@@]2(CO)[C@@H](O)[C@H](O)[C@@H](CO)O2)[C@H](O)[C@@H](O)[C@@H]1O	sucrose	342.34	-4.31	8	11	7.17	-2.89	-6.67	0.23	0.2	189.53	5	0	-2.63	0.38	low_risk	negative
MOL000860	C(CCCCCCCCCCC)CCCCCC(=O)O	stearic acid	284.54	7.28	1	2	17.83	1.15	1.22	0.14	0.19	37.3	16	0	8.02	-6.63	low_risk	negative
MOL000864	CCCCCCCCCCCCCCC	MYS	212.47	7.22	0	0	13.98	1.81	1.92	0.05	0.15	0	12	0	8.17	-6.77	medium_risk	negative
MOL000867	CCCCCCCCCCCCCCCCC	Heptadekan	240.53	8.13	0	0	8.64	1.84	1.87	0.07	0.14	0	14	0	9.01	-7.23	medium_risk	negative
MOL000868	CCCCCCCCCCCCCCCCCCCC	LFA	282.62	9.5	0	0	8.46	1.83	1.8	0.13	0.13	0	17	0	9.78	-7.61	medium_risk	negative
MOL000869	CCCCCCCCCCCCCCCCCCCCC	Henicosane	296.65	9.95	0	0	8.41	1.84	1.8	0.15	0.13	0	18	0	9.98	-7.69	medium_risk	negative
MOL000872	CC(CCC[C@@H](CC)C)C	(6R)-2,6-dimethyloctane	142.32	4.53	0	0	18.15	1.79	2.06	0.01	0.22	0	5	0	5.67	-5.15	medium_risk	negative
MOL000873	C1(=O)CCCCC1	CYH	98.16	1.17	0	1	74.99	1.21	1.77	0.01	0.22	17.07	0	11.11	1.03	-0.7	low_risk	negative
MOL000874	C(=O)(C)c1c(cc(cc1)OC)O	paeonol	166.19	1.29	1	3	28.79	0.93	0.84	0.04	0.32	46.53	2	0	1.6	-1.75	low_risk	negative
MOL000875	C1C[C@H]([C@@]23CC[C@]([C@@H](C([C@H]12)(C)C)C3)(O)C)C	Cedrol	222.41	3.16	1	1	16.23	1.35	1.46	0.12	0.24	20.23	0	0	3.53	-4.46	low_risk	negative
MOL000876	CC(=O)CCC[C@@H](CCC[C@@H](CCCC(C)C)C)C	(6R,10R)-6,10,14-trimethylpentadecan-2-one	268.54	6.2	0	1	23.3	1.41	1.35	0.1	0.23	17.07	12	0	7.48	-6.83	low_risk	positive
MOL000878	CC(=O)CC/C=C(/CC/C=C(/CCC=C(C)C)\C)\C	Farnesylacetone	262.48	5.45	0	1	37.84	1.61	1.56	0.1	0.29	17.07	9	5.22	6.2	-4.46	low_risk	positive
MOL000879	C(=O)(CCCCCCCCCCCCCCC)OC	methyl palmitate	270.51	6.62	0	2	18.09	1.37	1.18	0.12	0.14	26.3	15	0	7.41	-6.56	low_risk	positive
MOL000886	CCCCCCCCCCCCCC	tetradecane	198.44	6.76	0	0	15.94	1.79	1.78	0.04	0.15	0	11	0	7.7	-6.55	medium_risk	negative
MOL000889	C1C[C@@H]([C@@]23CC(=C(C)C)[C@@](CC(=C)[C@H]12)(O3)O)C	isocurcumenol	234.37	2.93	1	2	97.67	1.11	1.24	0.13	0.25	29.46	0	9.52	2.37	-2.65	low_risk	negative
MOL000905	[C@@H]12C(=C)CC[C@@H](C1(C)C)C2	()-beta-Pinene	136.26	2.93	0	0	44.77	1.85	2.29	0.05	0.28	0	0	11.32	3.94	-3.33	medium_risk	negative
MOL000908	[C@]1([C@@H](C[C@@H](CC1)C(=C)C)C(=C)C)(C=C)C	beta-elemene	204.39	4.79	0	0	25.63	1.84	2.07	0.06	0.33	0	3	0	5.4	-4.71	medium_risk	negative
MOL000911	C1(=CC=C(CC1)C)C(C)C	Terpilene	136.26	3.45	0	0	33.95	1.84	2.1	0.02	0.27	0	1	11.05	4.51	-2.44	medium_risk	positive
MOL000918	C(=O)(CCCCCCC)C	2-NONANONE	142.27	2.7	0	1	8.51	1.34	1.62	0.02	0.24	17.07	6	0	3.08	-2.89	low_risk	negative
MOL000922	[C@]1(CC=C(CC1)C)(O)C(C)C	(R)-p-Menth-1-en-4-ol	154.28	2.55	1	1	32.16	1.33	1.52	0.03	0.26	20.23	1	11.39	2.81	-1.79	low_risk	positive
MOL000924	CC(=O)CCCCCCCCC	Mnk	170.33	3.62	0	1	17.66	1.4	1.64	0.03	0.22	17.07	8	0	4.25	-4.16	low_risk	positive
MOL000932	C=C/C(=C/C/C=C(/CCC=C(C)C)\C)/C	alpha-Farnesene	204.39	5.46	0	0	21.7	1.97	1.89	0.05	0.32	0	6	0	5.7	-4.6	medium_risk	positive
MOL000933	C1C=C(CC/C/1=C(\CCC=C(C)C)/C)C	.gamma.-Bisabolene	204.39	5.47	0	0	20.78	1.94	1.98	0.06	0.28	0	3	0	5.88	-3.55	medium_risk	negative
MOL000935	C1CC(=C2[C@H]3[C@@H](CC[C@H]([C@@H]12)C)C3(C)C)C	Hepanal	204.39	4.36	0	0	53.83	1.86	2.17	0.1	0.24	0	0	11.92	4.45	-4.22	medium_risk	negative
MOL000937	C1C[C@H](C2=C1[C@@H](CC[C@@H]1[C@H]2C1(C)C)C)C	58870_FLUKA	204.39	4.36	0	0	49.01	1.82	2.08	0.1	0.22	0	0	12.47	4.98	-4.18	medium_risk	negative
MOL000938	[C@@H]12[C@@H](CCC3=CCC[C@H]([C@]13C)C)C2(C)C	calarene	204.39	4.12	0	0	51.55	1.82	2.05	0.11	0.23	0	0	-1.19	4.58	-5.05	medium_risk	positive
MOL000971	C(=O)(CCCCCCCCCCCCCCC)OCC	Ethylpalmitate	284.54	6.97	0	2	18.99	1.41	1.15	0.14	0.16	26.3	16	0	7.78	-6.71	low_risk	positive
MOL000974	C(=O)c1ccc(cc1)C(C)C	cuminal	148.22	2.78	0	1	38.29	1.39	1.61	0.03	0.36	17.07	2	1.94	2.73	-3.01	medium_risk	negative
MOL001055	C1(=CC[C@]2([C@@H]1C2)C(C)C)C	5-isopropyl-2-methylbicyclo[3.1.0]hex-2-ene	136.26	2.87	0	0	47.19	1.82	2.18	0.04	0.29	0	1	11.44	4.07	-2.92	medium_risk	negative
MOL001097	c1cccc(c1C)C	o-xylene	106.18	2.8	0	0	45.55	1.85	2.08	0.01	0.41	0	0	11.86	3.16	-2.71	medium_risk	negative
MOL001098	c1ccc(cc1C)C	m-xylene	106.18	2.8	0	0	47.43	1.83	2.02	0.01	0.39	0	0	11.82	3.15	-2.72	medium_risk	negative
MOL001099	c1cc(ccc1C)C	p-xylene	106.18	2.8	0	0	48.74	1.83	2.06	0.01	0.39	0	0	11.71	3.15	-2.72	medium_risk	negative
MOL001101	C(=C)(CC/C=C(/C=C)\C)C	alpha-Ocimene	136.26	3.69	0	0	21.43	1.87	1.99	0.02	0.38	0	4	0	4.25	-3.25	medium_risk	positive
MOL001109	[C@@H]1(C=C[C@]2([C@@H]1C2)C(C)C)C	β-thujene	136.26	2.68	0	0	46.44	1.82	2.19	0.04	0.29	0	1	11.53	3.38	-4.29	medium_risk	positive
MOL001110	C(=C(\C=C)/C)\CC=C(C)C	cis-beta-Ocimene	136.26	3.63	0	0	25.38	1.85	2.03	0.02	0.34	0	3	0	4.3	-2.91	medium_risk	positive
MOL001121	[C@H]12C[C@H](CC=C1CO)C2(C)C	19894-97-4	152.26	1.78	1	1	49.98	1.25	1.5	0.06	0.21	20.23	1	11.55	2.71	-1.96	low_risk	positive
MOL001123	C1C(=C[C@@H]2[C@H](C1)C(=CC[C@H]2C(C)C)C)C	muurolene	204.39	4.75	0	0	19.5	1.84	2.16	0.08	0.25	0	1	0	5	-4.3	medium_risk	positive
MOL001179	[C@H]12[C@H]([C@H]3[C@@H](CCC1=C)C3(C)C)[C@@H](CC2)C	(&#8722;)-Alloaromadendrene	204.39	4.22	0	0	54.04	1.81	2.07	0.1	0.23	0	0	12.06	3.7	-4.94	medium_risk	negative
MOL001201	C1=C([C@H]2C[C@@H](C1)[C@]2(C)CCC=C(C)C)C	(1R,5R,7S)-4,7-dimethyl-7-(4-methylpent-3-enyl)bicyclo[3.1.1]hept-3-ene	204.39	4.7	0	0	16.23	1.86	1.96	0.09	0.27	0	3	0	5.91	-4.48	medium_risk	positive
MOL001210	C1(=CC[C@H](CC1)C(C)C)C=O	(4S)-4-isopropylcyclohexene-1-carbaldehyde	152.26	2.86	0	1	40.36	1.36	1.69	0.03	0.28	17.07	2	1.98	2.9	-2.71	low_risk	positive
MOL001212	C(CCCCCCCCCCCCC)O	Loxanol V	214.44	5.53	1	1	14.19	1.27	0.98	0.05	0.14	20.23	12	0	6.21	-5.68	low_risk	positive
MOL001217	[C@]12([C@H](C[C@@H](CC1)C2(C)C)OC(=O)C)C	()-Bornyl acetate	196.32	2.35	0	2	65.55	1.3	1.59	0.08	0.22	26.3	2	6.94	3.5	-3.51	low_risk	negative
MOL001218	C(CCCCCCCCCCC)O	Pisol	186.38	4.62	1	1	18.5	1.23	1.06	0.03	0.14	20.23	10	0	5.36	-4.86	low_risk	positive
MOL001219	C(CCCCCCC/C=C\CCCCCCCC)O	Satol	268.54	6.91	1	1	27.27	1.34	0.97	0.11	0.17	20.23	15	0	7.91	-6.76	low_risk	positive
MOL001223	[C@@H]1(C(C(=CC1)C)(C)C)CC=O	(S)-2,2,3-Trimethylcyclopent-3-ene-1-acetaldehyde	152.26	2.19	0	1	45.18	1.32	1.71	0.03	0.31	17.07	2	11.43	3.17	-2.12	low_risk	negative
MOL001240	[C@@H]12[C@@H](C(=O)C[C@@H](C1(C)C)C2)C	trans-pinocamphone (pinocamphone)	152.26	1.77	0	1	50.35	1.31	1.64	0.06	0.27	17.07	0	11.27	2.25	-2.5	low_risk	negative
MOL001245	[C@H]12C(=CC[C@H](C1(C)C)C2)C=O	(1S,5R)-7,7-dimethyl-4-bicyclo[3.1.1]hept-3-enecarboxaldehyde	150.24	2.04	0	1	41.25	1.34	1.66	0.06	0.29	17.07	1	11.47	3.03	-2.22	low_risk	negative
MOL001246	[C@@H]12C(=O)CC[C@@H](C1(C)C)C2	(1R)-()-Nopinone	138.23	1.52	0	1	57.86	1.23	1.6	0.05	0.28	17.07	0	11.1	2.06	-1.79	low_risk	negative
MOL001273	[C@H]12C(=O)C=C([C@H](C1(C)C)C2)C	80-57-9	150.24	1.94	0	1	50.63	1.27	1.59	0.06	0.34	17.07	0	11.56	2.3	-1.59	low_risk	negative
MOL001283	[C@@](C)(C=C)(CC/C=C(\C)/CCC=C(C)C)O	C09704	222.41	4.56	1	1	29.56	1.37	1.34	0.06	0.31	20.23	7	0	4.55	-4.02	medium_risk	negative
MOL001285	C(CCCCCCC)O	octanol	130.26	2.8	1	1	21.06	1.16	1.23	0.01	0.17	20.23	6	0	3.21	-2.39	low_risk	positive
MOL001300	C(Cc1ccccc1)O	PEL	122.18	1.55	1	1	44.03	1.11	1.13	0.02	0.37	20.23	2	-2.41	1.51	-1.03	medium_risk	positive
MOL001303	[C@]1([C@H](C[C@H](CC1)C(=C)C)C(=C)C)(C)C=C	(1R,2R,4S)-2,4-diisopropenyl-1-methyl-1-vinylcyclohexane	204.39	4.79	0	0	5.58	1.85	2.11	0.06	0.34	0	3	0	5.4	-4.71	medium_risk	negative
MOL001306	c1(c(cc(cc1)C)C(=O)C)O	o-Acetyl-p-cresol	150.19	1.79	1	2	24.96	1.02	0.88	0.03	0.39	37.3	1	0	1.91	-1.78	low_risk	positive
MOL001312	C(=O)(CCCCCCC/C=C/CCCCCC)O	9-HEXADECENOIC ACID	254.46	5.92	1	2	35.78	1.1	0.85	0.1	0.2	37.3	13	5.61	6.71	-5.76	low_risk	positive
MOL001335	c1ccc(cc1)CO	WLN: Q1R	108.15	1.23	1	1	58.68	1.08	1.27	0.01	0.38	20.23	1	11.87	1.07	-0.61	medium_risk	negative
MOL001386	C(=O)(CCCCCCCCCCC)OC	Methyl laurate	214.39	4.79	0	2	21.75	1.32	1.24	0.05	0.15	26.3	11	0	5.51	-5.25	low_risk	positive
MOL001390	C1C[C@H]([C@H]2[C@H]3[C@@H](CC[C@]([C@H]12)(O)C)C3(C)C)C	49070_FLUKA	222.41	3.2	1	1	85.51	1.29	1.46	0.12	0.24	20.23	0	12.06	3.15	-4.72	low_risk	negative
MOL001392	C(=O)(CCCCCCCCCCCCC)OC	Methyl myristate	242.45	5.71	0	2	19.68	1.36	1.19	0.08	0.14	26.3	13	0	6.38	-5.97	low_risk	positive
MOL001393	C(=O)(CCCCCCCCCCCCC)O	myristic acid	228.42	5.46	1	2	21.18	1.07	0.99	0.07	0.19	37.3	12	0	6.1	-5.12	low_risk	negative
MOL001394	CCCCCCCCCCCCCCCCCC	Oktadekan	254.56	8.58	0	0	9.81	1.83	1.83	0.09	0.14	0	15	0	9.31	-7.38	medium_risk	negative
MOL001396	C(=O)(CCCCCCCCCCCCCC)O	PENTADECYLIC ACID	242.45	5.91	1	2	20.18	1.08	0.88	0.08	0.18	37.3	13	0	6.65	-5.86	low_risk	negative
MOL001397	C(=O)/C=C\CCCC	cis-Hept-2-enal	112.19	2.29	0	1	40.19	1.29	1.64	0.01	0.31	17.07	4	4.03	2.3	-1.99	low_risk	positive
MOL001402	CCCCCCCCCCCCCCCCCCCCCCCCCCCC	Octacosane	394.86	13.15	0	0	8.15	1.91	1.46	0.37	0.12	0	25	0	10.83	-7.98	medium_risk	positive
MOL001417	C(=O)/C=C/CCCCC	OCTENAL	126.22	2.74	0	1	19.41	1.34	1.59	0.01	0.28	17.07	5	0	2.92	-2.55	low_risk	negative
MOL001484	O1[C@@H]2[C@H](c3c1cc1OCOc1c3)COc1c2ccc(O)c1	Inermine	284.28	2.44	1	5	75.18	0.89	0.4	0.54	0.3	57.15	0	11.72	2.19	-2.75	medium_risk	negative
MOL001487	O=C(CCC[C@H](CCC[C@@H](CCCC(C)C)C)C)C	FITONE	268.54	6.2	0	1	6.67	1.5	1.44	0.1	0.22	17.07	12	0	7.48	-6.83	low_risk	positive
MOL001494	O(C(=O)CCCCCCC/C=C\C/C=C\CCCCC)CC	Mandenol	308.56	6.99	0	2	42	1.46	1.14	0.19	0.25	26.3	16	5.39	7.21	-6.87	low_risk	positive
MOL001543	O1[C@H]([C@H](O)[C@@H](O)[C@H](O)[C@H]1CO)c1c(O)c([C@@H]2O[C@@H]([C@@H](O)[C@H](O)[C@H]2O)CO)c(O)c2c1oc(cc2=O)c1ccc(O)cc1	Vicenin-2	594.57	-2.45	11	15	3.42	-3.15	-3.87	0.78	0.32	271.2	5	0	-1.34	-1.59	ambiguous	negative
MOL001578	c1(ccccc1)C(=O)C	Hypnon	120.16	1.57	0	1	48.19	1.36	1.54	0.02	0.45	17.07	1	25.2	1.65	-1.95	medium_risk	negative
MOL001579	C\1=C\C[C@H](C)CC[C@H](C(C)C)CC[C@H]1C	germacrene	208.43	5.58	0	0	15.06	1.82	2.06	0.06	0.22	0	1	0	6.65	-6.36	medium_risk	negative
MOL001599	[C@@]1(CCC([C@@H]2C=C(CC[C@H]12)C)(C)C)(O)C	α-cubebol	208.38	3.28	1	1	64.81	1.32	1.43	0.09	0.26	20.23	0	7.24	3.52	-3.21	low_risk	negative
MOL001600	[C@]12([C@@H]3[C@@H]([C@H]1CC=C3C)[C@@H](CC2)C(C)C)C	copaene	204.39	4.17	0	0	29.47	1.81	2.04	0.12	0.22	0	1	0	3.75	-5.05	medium_risk	negative
MOL001606	[C@@]12(C(=CCC[C@H]2C)CC[C@H](C1)C(=C)C)C	BB_NC-0668	204.39	4.75	0	0	35.57	1.83	2.02	0.08	0.27	0	1	7.23	5.86	-4.85	medium_risk	negative
MOL001619	C(CCCCCCCCC)CCCCCCCCC	UPL	268.59	9.04	0	0	8.52	1.83	1.7	0.11	0.16	0	16	0	9.55	-7.51	medium_risk	negative
MOL001620	C(CCCCCCC)CCCCCC=C	Pentadecene	210.45	6.82	0	0	17.72	1.84	1.97	0.05	0.21	0	12	0	7.7	-6.49	medium_risk	negative
MOL001622	C(CCCCCC=C)CCCCCC	1-Tetradecene	196.42	6.37	0	0	6.15	1.85	2.09	0.04	0.21	0	11	0	7.27	-6.26	medium_risk	negative
MOL001641	C(CC/C=C\C/C=C\CCCCC)CCCCC(=O)OC	METHYL LINOLEATE	294.53	6.64	0	2	41.93	1.44	1.08	0.17	0.21	26.3	15	6.05	6.95	-6.76	low_risk	positive
MOL001644	CCCCCCCCCCCC=O	Dodecanal	184.36	4.59	0	1	21.52	1.4	1.42	0.03	0.19	17.07	10	0	5.46	-5.31	low_risk	positive
MOL001645	C(CCC/C=C/C/C=C/CCCCCCCCOC(=O)C)C	Linoleyl acetate	308.56	6.85	0	2	42.1	1.36	1.08	0.2	0.21	26.3	16	7.48	7.38	-7	low_risk	positive
MOL001696	O1c2c(C=CC1(C)C)c1c(c(c2)O)c(=O)c(c(o1)c1ccc(cc1O)O)CC=C(C)C	Morusin	420.49	4.94	3	6	11.52	0.51	-0.22	0.76	0.31	100.13	3	0	4.47	-4.73	medium_risk	positive
MOL001729	c12c(C(=O)c3c(C1=O)cccc3O)c(cc(c2)C)O	Crysophanol	254.25	2.76	2	4	18.64	0.62	-0.2	0.21	0.44	74.6	0	0	3.08	-3.31	medium_risk	negative
MOL001731	O1[C@@H]([C@@H](O)[C@H](O)[C@@H](O)[C@H]1O)CO	Dextrin Corn	180.18	-2.51	5	6	50.38	-1.93	-4.47	0.04	0.27	110.38	1	11.12	-2.57	0.64	low_risk	negative
MOL001732	OC(CO)CO	IFP	92.11	-1.41	3	3	72.87	-0.97	-2.63	0.01	0.2	60.69	2	11.45	-1.93	1.1	low_risk	negative
MOL001737	c12c([nH]cc1C(=O)O)cccc2	ICO	161.17	1.73	2	2	33.86	0.82	0.63	0.05	0.3	53.09	1	-7.7	1.79	-1.82	medium_risk	negative
MOL001744	[nH]1c(=O)[nH]c(=O)cc1	uracil	112.1	-1.01	2	4	42.53	0.05	-0.08	0.02	0	65.72	0	11.77	-1.28	-0.64	medium_risk	positive
MOL001752	c1(cc(ccc1O)C=C)OC	EUG	150.19	2.1	1	2	38.39	1.36	1.35	0.03	0.36	29.46	2	11.57	1.84	-1.31	medium_risk	negative
MOL001787	OC[C@@H]1[C@@H](O)[C@@H](O)[C@@H](O1)n1cnc2c(N)ncnc12	ADO	267.28	-2.02	5	8	15.98	-1.56	-2.22	0.18	0.23	139.54	2	0	-1.21	-1.28	medium_risk	negative
MOL001788	[nH]1cnc2c(N)ncnc12	adenine	135.15	-0.58	3	4	62.81	-0.3	-0.63	0.03	0	80.48	0	13.33	-0.38	-0.83	medium_risk	negative
MOL001789	c1(C(=O)/C=C/c2ccc(cc2)O)c(cc(cc1)O)O	isoliquiritigenin	256.27	2.9	3	4	85.32	0.44	-0.41	0.15	0.46	77.76	3	17.66	3.04	-3.67	medium_risk	positive
MOL001792	[C@H]1(CC(=O)c2c(O1)cc(cc2)O)c1ccc(cc1)O	DFV	256.27	2.57	2	4	32.76	0.51	-0.29	0.18	0.42	66.76	1	17.89	2.79	-3.28	medium_risk	negative
MOL001797	c12c(C(=O)C[C@H](O1)c1cc(cc(c1)O)OC)c(cc(c2)O[C@H]1[C@H](O[C@H]2[C@@H]([C@@H]([C@H]([C@@H](O2)C)O)O)O)[C@H]([C@@H]([C@H](O1)CO)O)O)O	(2S)-7-[(2S,3R,4S,5S,6R)-4,5-dihydroxy-6-methylol-3-[(2S,3R,4R,5R,6S)-3,4,5-trihydroxy-6-methyl-tetrahydropyran-2-yl]oxy-tetrahydropyran-2-yl]oxy-5-hydroxy-2-(3-hydroxy-5-methoxy-phenyl)chroman-4-one	610.62	-0.48	8	15	11.17	-2.17	-3.01	0.7	0	234.29	7	0	-0.29	-2.25	high_risk	negative
MOL001801	C(=O)(c1c(O)cccc1)O	salicylic acid	138.13	1.17	2	3	32.13	0.63	0.63	0.03	0.43	57.53	1	12	1.96	-1.09	low_risk	negative
MOL001816	C(CCCCCCCCCC)CCCCC(=O)N	Amide HPL	255.5	5.77	2	2	19.79	1.22	1.3	0.1	0.17	43.09	14	0	6.59	-6.06	low_risk	positive
MOL001817	C(=O)(CCCCCCCCCCCCCCCCC)OC	Methyl stearate	298.57	7.53	0	2	16.8	1.41	1.29	0.16	0.16	26.3	17	0	8.45	-6.94	low_risk	positive
MOL001819	C(CCCCCCCCCCC)CCC(=O)OC	METHYL PENTADECANOATE	256.48	6.16	0	2	18.82	1.37	1.28	0.1	0.17	26.3	14	0	6.86	-6.28	low_risk	positive
MOL001850	C1(CC(=CC(=O)C1)C)(C)C	Izoforon	138.23	2.06	0	1	44.98	1.28	1.66	0.03	0.32	17.07	0	11.4	1.9	-1.86	low_risk	negative
MOL001862	c1(ccc(c2cc(ccc12)C)C(C)C)C	Cadalin	198.33	4.91	0	0	12.96	1.95	1.93	0.08	0.38	0	1	0	5.7	-6.06	medium_risk	positive
MOL001888	[C@H]1(C(CCCC1)(C)C)O	2,2-dimethylcyclohexanol	128.24	2.09	1	1	82.54	1.22	1.6	0.02	0.2	20.23	0	11.06	2.23	-1.62	low_risk	negative
MOL001889	C(=O)(CCCCCCC/C=C/C/C=C/CCCCC)OC	Methyl linolelaidate	294.53	6.64	0	2	41.93	1.46	1.11	0.17	0.2	26.3	15	5.78	6.95	-6.76	low_risk	positive
MOL001890	CCCCCCCC/C=C/CCCCCCCC	octadec-9-ene	252.54	8.14	0	0	19.5	1.87	1.84	0.09	0.19	0	14	0	8.72	-7.35	medium_risk	negative
MOL001891	C1(=C)c2ccccc2c2ccccc12	9-methylenefluorene	178.24	3.55	0	0	26.87	1.95	1.78	0.09	0.54	0	0	0	4.42	-4.19	medium_risk	positive
MOL001892	c1(c(C(=O)OCCC)cccc1)C(=O)OCCC	Dipropyl phthalate	250.32	3.29	0	4	66.3	0.78	0.71	0.1	0.35	52.6	8	5.7	3.54	-3.68	low_risk	positive
MOL001893	[C@H]([C@@H](C)O)(C)O	BU3	90.14	-0.14	2	2	34.87	0.19	-0.01	0.01	0.28	40.46	1	11.25	-0.59	0.83	low_risk	negative
MOL001894	C(CCCCCCCCCCCCCCCC)CCCCCCCCCCCCCCC	Bicetyl	450.98	14.97	0	0	8.03	1.96	1.71	0.46	0.14	0	29	0	11.07	-8.01	medium_risk	positive
MOL001895	c1(c(c(C(C)(C)C)ccc1)O)C(C)(C)C	Dibutylphenol	206.36	4.36	1	1	38.9	1.73	1.87	0.06	0.3	20.23	2	10.76	4.9	-3.78	low_risk	negative
MOL001896	OCC1=CC[C@H]2C([C@@H]1C2)(C)C	bicyclo[3.1.1]hept-2-ene-2-methanol, 6,6-dimethyl-	152.26	1.78	1	1	49.79	1.23	1.34	0.06	0.21	20.23	1	11.54	2.71	-1.96	low_risk	positive
MOL001897	OC[C@H]1[C@@H]2C([C@@H](C2)CC1)(C)C	()-trans-Myrtanol	154.28	1.97	1	1	49.66	1.17	1.37	0.06	0.21	20.23	1	11.13	2.53	-2.68	low_risk	negative
MOL001898	C(=O)(OC(=O)C)C	Acetyl oxide	102.1	-0.2	0	3	45.13	0.65	0.77	0.01	0.23	43.37	2	11.84	0.11	0.07	low_risk	negative
MOL001899	[C@@H](CCC[C@@H](CCCC(=O)C)C)(CCCC(C)C)C	ZINC02169908	268.54	6.2	0	1	23.3	1.42	1.24	0.1	0.23	17.07	12	0	7.48	-6.83	low_risk	positive
MOL001900	[C@@H]1(CC[C@]2([C@H]([C@@]1(CO)C)CC[C@@]1(C)[C@]3(C)CC[C@@]4(C(=O)O)CC[C@@H](C(=C)C)[C@@H]4[C@H]3CC[C@H]21)C)O	Pulchinenoside A_qt	472.78	5.43	3	4	16.91	0.12	-0.58	0.77	0.25	77.76	3	0	4.34	-5.4	ambiguous	positive
MOL001901	O[C@@H]1C([C@H]2[C@@]3([C@@]4(C3)[C@H]([C@]3([C@](CC4)([C@H](CC3)[C@@H](CCC(=C)C(C)C)C)C)C)CC2)CC1)(C)C	24-Methylenecycloartanol	440.83	7.86	1	1	10.4	1.42	1.13	0.79	0.25	20.23	5	0	6.52	-6.52	low_risk	negative
MOL001902	[C@@H]1(CC[C@]2([C@H]([C@@]1(CO)C)CC[C@@]1(C)[C@]3(C)CC[C@@]4(C(=O)O)CCC(C)(C)CC4=C3C=C[C@H]21)C)O	3β,23-dihydroxy-oleana-11,13(18)-dien-28-oic acid	470.76	5.08	3	4	21.53	0.1	-0.62	0.75	0.24	77.76	2	0	5.03	-5.04	ambiguous	positive
MOL001903	[C@@H]1(CC[C@]2([C@@H](C1(C)C)CC[C@@]1(C)[C@]3(C)CC[C@@]4(C(=O)O)CCC(C)(C)C[C@@H]4C3=CC(=O)[C@H]21)C)O	3β-hydroxy-11-oxo-olean-12-en-28-oic acid	470.76	5.49	2	4	13.49	0.21	-0.2	0.74	0.27	74.6	1	0	5.54	-5.48	low_risk	positive
MOL001904	c1(c(c(ccc1)CC=C)C)O	2 - methyl - 3 - (2 - propenyl) - phenol	148.22	3.06	1	1	52.06	1.64	1.81	0.03	0.39	20.23	2	4.7	2.74	-2.13	medium_risk	positive
MOL001905	[C@@H]1(CC[C@]2([C@H](C1(C)C)CC[C@@]1(C)[C@]3(C)CC[C@@]4(C(=O)O)CCC(C)(C)CC4=C3C=C[C@H]21)C)O	3β-hydroxy-oleana-11,13(18)-dien-28-oic acid?	454.76	6.17	2	3	17.11	0.55	-0.13	0.76	0.26	57.53	1	0	6.2	-5.45	low_risk	positive
MOL001906	Oc1cc(cc(O)c1O)C(=O)OC	Methylgallate	184.16	0.88	3	5	30.91	0.26	0.06	0.05	0.32	86.99	2	5.67	1.01	-1.65	low_risk	negative
MOL001907	O(C(=O)c1cc(O)c(O)c(O)c1)CC	Progallin A	198.19	1.23	3	5	25.61	0.33	0.11	0.06	0.34	86.99	3	0	1.48	-1.76	low_risk	negative
MOL001908	O(/C=C/1\[C@@H]2C([C@@H](C2)CC1)(C)C)[C@@H]1O[C@@H]([C@@H](O)[C@H](O)[C@H]1O)CO[C@@H]1OC[C@H](O)[C@H](O)[C@H]1O	(Z)-(1S,5R)-beta-pinen-10-yl-beta-vicianoside	446.55	-1.28	6	10	5.74	-1.56	-1.89	0.67	0.23	158.3	5	0	-0.43	-1.88	ambiguous	negative
MOL001909	O/C=C/1\[C@@H]2C([C@@H](C2)CC1)(C)C	(Z)-(1S,5R)-beta-pinen-10-yl-beta-vicianoside_qt	152.26	2.05	1	1	50.32	1.52	1.93	0.06	0.22	20.23	0	11.47	3.08	-2.11	low_risk	positive
MOL001910	[C@@H]1(CC[C@]2([C@@H]([C@@]1(CO)C)CC[C@@]1(C)[C@]3(C)CC[C@@]45C(=O)O[C@@]6([C@H]3[C@H]5CC(=CC4)C)[C@H]([C@H]21)O6)C)O	11alpha,12alpha-epoxy-3beta-23-dihydroxy-30-norolean-20-en-28,12beta-olide	470.71	3.91	2	5	64.77	0.09	-0.59	0.38	0.27	79.29	1	2.62	3.82	-5.01	low_risk	positive
MOL001911	O1[C@H]2[C@]3([C@](O)(C[C@H]3C(=O)C2)[C@]1(O[C@@H]1O[C@@H]([C@@H](O)[C@H](O)[C@H]1O)CO)C)COC(=O)c1ccccc1	albiflorin R1	480.51	-1.91	5	11	21.29	-1.53	-1.98	0.82	0.35	172.21	7	0	-0.75	-1.94	ambiguous	negative
MOL001912	O1[C@H]2[C@]3([C@](O)(C[C@H]3C(=O)C2)[C@]1(O)C)COC(=O)c1ccccc1	albiflorin R1_qt	318.35	-0.17	2	6	26.18	-0.46	-0.85	0.34	0.4	93.06	4	0	0.52	-1.91	medium_risk	negative
MOL001913	C(=O)([C@@H](C)O)OCCC	propyl (2R)-2-hydroxypropanoate	132.18	0.81	1	3	25.5	0.44	0.35	0.01	0.29	46.53	4	0	0.42	0.2	low_risk	negative
MOL001914	O1[C@H]([C@@H](OC(=O)c2cc(OC(=O)c3cc(O)c(O)c(O)c3)c(O)c(O)c2)[C@H](OC(=O)c2cc(OC(=O)c3cc(O)c(O)c(O)c3)c(O)c(O)c2)[C@@H](OC(=O)c2cc(OC(=O)c3cc(O)c(O)c(O)c3)c(O)c(O)c2)[C@@H]1OC(=O)c1cc(OC(=O)c2cc(O)c(O)c(O)c2)c(O)c(O)c1)COC(=O)c1cc(OC(=O)c2cc(O)c(O)c(O)c2)c(O)c(O)c1	gallotannin	1701.27	8.18	25	46	7.36	-5.47	-7.15	0.03	0.49	777.98	31	0	4.73	-3.62	ambiguous	positive
MOL001915	c1(c(c(=O)c2c(O)cc(cc2o1)O[C@H]1[C@H](O)[C@@H](O)[C@H](O)[C@H](O1)CO)O[C@@H]1[C@H](O)[C@@H](O)[C@H](O)[C@H](O1)CO)c1ccc(O)cc1	paeonoside	610.57	-2.22	10	16	3.47	-2.71	-3.73	0.71	0.29	269.43	7	0	-1.06	-1.82	ambiguous	positive
MOL001917	O1[C@H]2[C@H](C[C@@H]([C@](C2)(O)C)O)[C@@H](C1=O)C	(3S,3aR,5S,6S,7aR)-5,6-dihydroxy-3,6-dimethyl-3,3a,4,5,7,7a-hexahydrobenzofuran-2-one	200.26	-0.08	2	4	96.64	-0.16	-0.69	0.07	0.29	66.76	0	13.6	0.07	-0.06	low_risk	negative
MOL001918	O1[C@]2([C@]3(O[C@@H]1[C@@H]([C@H](C3)C(=O)C2)COC(=O)c1ccccc1)O)C	paeoniflorgenone	318.35	0.79	1	6	87.59	-0.09	-0.56	0.37	0.37	82.06	4	7.45	0.86	-1.85	medium_risk	negative
MOL001919	O[C@@H]1C([C@H]2[C@@]([C@@H]3[C@@](CC2)([C@]2(C(=C(O)C(=O)C2=O)C=C3)C)C)(CC1)C)(C)C	(3S,5R,8R,9R,10S,14S)-3,17-dihydroxy-4,4,8,10,14-pentamethyl-2,3,5,6,7,9-hexahydro-1H-cyclopenta[a]phenanthrene-15,16-dione	358.52	2.69	2	4	43.56	0	-0.41	0.53	0.35	74.6	0	4.34	3.52	-4.44	low_risk	positive
MOL001921	O1[C@@]23[C@@]4([C@@H](C2)[C@](OC4=O)(C[C@H]3O[C@@H]2O[C@H]([C@@H](O)[C@H](O)[C@@H]12)CO)C)COC(=O)c1ccccc1	Lactiflorin	462.49	-0.57	3	10	49.12	-1.13	-1.76	0.8	0.34	140.98	5	7.26	0.31	-2.17	ambiguous	negative
MOL001922	[C@H](CCCCCCCC)(CCCCCC)CO	2-Hexyl-1-decanol	242.5	6.31	1	1	17.08	1.29	1.03	0.07	0.17	20.23	13	0	7.22	-6.21	low_risk	positive
MOL001923	O1[C@H]2[C@@H]([C@H](C1=O)COC(=O)c1ccccc1)CC(=O)[C@@](O)(C2)C	[(3S,3aR,6S,7aR)-6-hydroxy-6-methyl-2,5-dioxo-3a,4,7,7a-tetrahydro-3H-benzofuran-3-yl]methyl benzoate	318.35	0.84	1	6	17.84	-0.17	-0.66	0.3	0.41	89.9	4	0	1.24	-2.29	medium_risk	negative
MOL001924	O1[C@@]2([C@]3(O[C@@H]4O[C@@H]([C@@H](O)[C@H](O)[C@H]4O)CO)[C@]4([C@@H](C3)[C@@](O[C@@H]14)(O)C2)COC(=O)c1ccccc1)C	paeoniflorin	480.51	-1.28	5	11	53.87	-1.47	-1.86	0.79	0.34	164.37	7	13.88	-0.74	-1.96	ambiguous	negative
MOL001925	O1[C@@]2([C@]3(O)[C@]4([C@@H](C3)[C@@](O[C@@H]14)(O)C2)COC(=O)c1ccccc1)C	paeoniflorin_qt	318.35	0.46	2	6	68.18	-0.34	-0.73	0.4	0.39	85.22	4	8.81	0.69	-1.9	medium_risk	negative
MOL001926	O=C([C@](O)([C@@](O)([C@H](O)[C@H](O)[C@H](O)C(=O)c1cc(O)c(O)c(O)c1)C(=O)c1cc(O)c(O)c(O)c1)C(=O)c1cc(O)c(O)c(O)c1)C(=O)c1cc(O)c(O)c(O)c1	1,2,3,6-tetra-O-galloylglucose	788.62	-0.26	17	22	3.01	-2.97	-4.03	0.34	0.39	429.26	13	0	1.7	-2.46	ambiguous	negative
MOL001927	O1[C@]2([C@@]3(O[C@@H]4O[C@@H]([C@@H](O)[C@H](O)[C@H]4O)CO)[C@]([C@H](C3)[C@H](O)C2)(C1=O)COC(=O)c1ccccc1)C	albiflorin	480.51	-1.33	5	11	12.09	-1.54	-2.19	0.77	0.36	172.21	7	0	-0.78	-1.99	ambiguous	negative
MOL001928	O1[C@]2([C@@]3(O)[C@]([C@H](C3)[C@H](O)C2)(C1=O)COC(=O)c1ccccc1)C	albiflorin_qt	318.35	0.42	2	6	66.64	-0.49	-0.88	0.33	0.41	93.06	4	6.54	0.53	-2.03	medium_risk	negative
MOL001929	O([C@H]1CC2=CC[C@H]3[C@H]4[C@@]([C@H](CC4)[C@@H](CC[C@H](C(C)C)CC)C)(CC[C@@H]3[C@]2(CC1)C)C)[C@@H]1O[C@@H]([C@@H](O)[C@H](O)[C@H]1O)CO	alexandrin	576.95	6.34	4	6	20.63	-0.29	-0.98	0.62	0.24	99.38	9	0	5.71	-5.31	low_risk	positive
MOL001930	O1[C@@]2(C[C@@]([C@@]1(O[C@@]13Cc4c1c(OC3)oc4)COC(=O)c1ccccc1)([C@@H](O)[C@H]2O)C)COC(=O)[C@H]1C[C@@H](O)[C@@H](O)C=C1	benzoyl paeoniflorin	584.62	0.81	4	12	31.27	-0.69	-1.24	0.75	0.29	174.35	10	-1.85	0.75	-3.03	ambiguous	positive
MOL001931	C(C(=O)O)CCCl	4-Chlorobutyric acid	122.56	0.87	1	2	85.82	0.74	0.85	0.01	0.44	37.3	2	11.6	0.78	-0.4	low_risk	positive
MOL001932	O1[C@@]2([C@]3(O[C@H]4O[C@@H]([C@@H](O)[C@H](O)[C@H]4O)COC(=O)c4cc(O)c(O)c(O)c4)[C@]4([C@@H](C3)[C@@](O[C@@H]14)(O)C2)COC(=O)c1ccccc1)C	galloylpaeoniflorin	632.62	-0.04	7	15	3.03	-1.77	-2.78	0.42	0.36	231.13	10	0	0.92	-2.74	ambiguous	negative
MOL001933	O1[C@@]2([C@]3(O[C@H]4O[C@@H]([C@@H](O)[C@H](O)[C@H]4O)CO)[C@]4([C@@H](C3)[C@@](O[C@@H]14)(O)C2)COC(=O)c1ccc(O)cc1)C	oxypaeoniflorin	496.51	-1.55	6	12	21.88	-1.88	-2.41	0.78	0.34	184.6	7	0	-0.82	-1.83	ambiguous	negative
MOL001934	O1[C@H]2[C@@H]([C@H](C1=O)C)CC(=O)[C@@](O)(C2)C	(3R,3aR,6S,7aR)-6-hydroxy-3,6-dimethyl-3a,4,7,7a-tetrahydro-3H-benzofuran-2,5-dione	198.24	-0.12	1	4	104.94	-0.08	-0.32	0.08	0.35	63.6	0	13.69	0.02	-0.38	low_risk	negative
MOL001935	O1[C@H]2[C@H](CC(=O)[C@@](O)(C2)C)C(=C)C1=O	(3aR,6S,7aR)-6-hydroxy-6-methyl-3-methylene-3a,4,7,7a-tetrahydrobenzofuran-2,5-dione	196.22	-0.1	1	4	97.79	-0.01	-0.13	0.08	0.39	63.6	0	13.98	-0.42	-0.56	low_risk	negative
MOL001936	C(/C=C\CC)CCCO	cis-5-Octen-1-ol	128.24	2.35	1	1	31.84	1.16	1.15	0.01	0.23	20.23	5	5.4	2.75	-2.02	low_risk	positive
MOL001937	CCC(=O)CC=C	24253-30-3	98.16	1.16	0	1	74.2	1.33	1.57	0.01	0.32	17.07	3	11.36	1.21	-1.01	low_risk	negative
MOL001939	c1(=O)ccc2c(o1)c(c1c(c2O)cco1)CC=C(C)C	Alloisoimperatorin	270.3	3.79	1	4	34.8	0.9	0.43	0.22	0.26	63.58	2	-1.61	3.48	-3.36	medium_risk	negative
MOL001941	O(c1c2occc2cc2c1oc(=O)cc2)CC=C(C)C	Ammidin	270.3	3.65	0	4	34.55	1.13	0.92	0.22	0.28	52.58	3	-1.35	3.78	-3.69	medium_risk	negative
MOL001942	O(c1c2c(occ2)cc2oc(=O)ccc12)CC=C(C)C	isoimperatorin	270.3	3.65	0	4	45.46	0.97	0.66	0.23	0.27	52.58	3	-1.44	3.7	-3.67	medium_risk	negative
MOL001943	[C@H](CO[P@@](=O)(OCCN(C)(C)C)O)(COC(=O)CCCCCCCCCCCCCCC)OC(=O)CCCCCCC/C=C\C/C=C\CCCCC	lecithin	758.2	10.62	0	8	0.27	0.59	-0.58	0.3	0.02	121	40	0	5.63	-7.21	NA	NA
MOL001944	O1[C@H](C(O)(C)C)Cc2c1cc1oc(=O)ccc1c2	Marmesin	246.28	2.03	1	4	50.28	0.52	0.07	0.18	0.3	59.67	1	-0.09	2.1	-2.71	low_risk	negative
MOL001955	O([C@@H]1C[C@@](O)(C[C@@H](O)[C@H]1O)C(=O)O)C(=O)/C=C/c1cc(O)c(O)cc1	Heriguard	354.34	-0.42	6	9	11.93	-1.03	-1.71	0.33	0.37	164.75	5	0	0.17	-2.01	medium_risk	negative
MOL001972	C1[C@@H](CCC(=C(C)C)C1=O)C	Pulegone	152.26	2.75	0	1	51.6	1.39	1.74	0.03	0.26	17.07	0	11.19	2.36	-1.82	low_risk	negative
MOL001986	C1[C@@H](CC2=CC[C@@H]3[C@@H]([C@]2(C1)C)CC[C@H]1[C@@H]3CC[C@@H]1CCC[C@H](C(C)C)CC)O	β-sitosterol	386.73	7.63	1	1	5.84	1.42	1.1	0.71	0.2	20.23	6	0	7.22	-7.21	low_risk	positive
MOL001999	c12c(cc(c(c1)OC)OC)oc(=O)cc2	scoparone	206.21	1.87	0	4	74.75	0.85	0.46	0.09	0.23	48.67	2	0.73	1.91	-2.44	low_risk	negative
MOL002002	[C@@H]1(C(=CC[C@H](C1)C(=C)C)C)O	cis-Carveol	152.26	2.4	1	1	45.61	1.39	1.62	0.03	0.27	20.23	1	11.73	2.41	-1.73	low_risk	positive
MOL002028	CC([C@H]1C=CC(=C)CC1)C	(+)-beta-Phellandrene	136.26	3.31	0	0	40.3	1.83	2.2	0.02	0.3	0	1	11.28	3.98	-3.6	medium_risk	negative
MOL002029	c1(ccc(cc1)[C@]1(C(CCC1)(C)C)C)C	()-Cuparene	202.37	4.72	0	0	38.26	1.88	2.15	0.07	0.3	0	1	-2.24	6.06	-5.86	medium_risk	positive
MOL002042	c1(c(ccc(c1)C)C(C)C)O	thymol	150.24	3.24	1	1	41.47	1.6	1.68	0.03	0.33	20.23	1	11.33	3.16	-2.37	low_risk	negative
MOL002046	CCCCCC(=O)O	hexanoic acid	116.18	1.81	1	2	73.08	0.8	0.93	0.01	0.27	37.3	4	10.81	1.88	-1.08	low_risk	negative
MOL002050	c1(cc(c(cc1)OC)O)C(=O)O	Isovanillic acid	168.16	1.15	2	4	39.42	0.47	0.38	0.04	0.35	66.76	2	2.23	1.81	-1.58	low_risk	negative
MOL002079	O1[C@@H]([C@@H](O)[C@H](O)[C@@H](O)[C@@H]1OC/C=C(\CO)/C#N)CO	Sarmentosine	275.29	-2.34	5	8	6.34	-1.67	-2.25	0.13	0.32	143.4	5	0	-1.72	-0.84	low_risk	negative
MOL002083	c12c(oc(cc1=O)c1cc(c(c(c1)OC)O)OC)cc(cc2O)O	tricin	330.31	2.3	3	7	27.86	0.51	-0.6	0.34	0.27	109.36	3	0	2.54	-3.52	medium_risk	negative
MOL002085	[C@@]123[C@@H]([C@H]1C(=CC3)C)[C@@H](CC[C@H]2C)C(C)C	alpha-Cubebene	204.39	4.17	0	0	16.73	1.83	2.1	0.11	0.25	0	1	0	3.88	-5.05	medium_risk	negative
MOL002092	c1(cc(ccc1O)C(C)(C)C)C(C)(C)C	Antioxidant No. 33	206.36	4.36	1	1	26.74	1.68	1.81	0.06	0.28	20.23	2	0	4.91	-3.82	low_risk	negative
MOL002095	c1(c(C(=O)OCC)cccc1)C(=O)OCC	DEP	222.26	2.24	0	4	52.19	0.72	0.57	0.07	0.38	52.6	6	5.37	2.6	-2.76	low_risk	positive
MOL002096	[C@@]123[C@H](C([C@H](C1)C(=CC3)C)(C)C)CC[C@@H]2C	(+)-ALPHA-FUNEBRENE	204.39	4.12	0	0	52.87	1.79	2.08	0.1	0.23	0	0	4.89	5.18	-5.11	medium_risk	positive
MOL002097	C1(CCCC1)(C)C	gem-Dimethylcyclopentane	98.21	2.74	0	0	41.22	1.78	2.28	0.01	0.22	0	0	10.88	3.58	-3.63	medium_risk	negative
MOL002098	C1(=O)O/C(=C\CCC)/c2cccc(c12)O	3-Butylidene-7-hydroxyphthalide	204.24	2.74	1	3	62.68	1	0.9	0.08	0.37	50.44	2	4.66	3.69	-2.62	low_risk	positive
MOL002099	[C@H]1(CC=CC2=C1[C@@H](OC2=O)CCCC)O	Senkyunolide-K	208.28	2.09	1	3	61.75	0.52	0.3	0.08	0.32	46.53	3	4.77	2.13	-1.84	low_risk	positive
MOL002100	[C@H]1([C@H](CCC2=C1C(=O)O/C/2=C\CCC)C(=O)CCC)O	(3Z,6S,7R)-3-butylidene-6-butyryl-7-hydroxy-4,5,6,7-tetrahydroisobenzofuran-1-one	278.38	2.69	1	4	3.41	0.08	-0.23	0.16	0.31	67.51	5	0	2.73	-2.86	low_risk	negative
MOL002101	C1(=O)O[C@H](C2=C1[C@@H]([C@H](CC2)O)O)CCCC	Senkyunolide-N	226.3	1.57	2	4	37.27	-0.15	-0.45	0.1	0.27	66.76	3	4.33	0.94	-1.03	low_risk	negative
MOL002102	O1/C(=C/CCC)/[C@]23C(=C[C@H]([C@@H]4CCC5=C(C(=O)O/C/5=C\CCC)[C@H]24)CC3)C1=O	Levistolid A	380.52	4.97	0	4	2.15	0.94	0.45	0.82	0.27	56.51	4	0	5.57	-4.92	medium_risk	positive
MOL002103	O1[C@H]([C@@]23C(=C[C@@H]([C@H]4CCC5=C(C(=O)O/C/5=C/CCC)[C@@H]24)CC3)C1=O)CCCC	Senkyunolide-P	382.54	5.22	0	4	9.38	0.92	0.55	0.81	0.26	56.51	5	0	5.55	-4.93	medium_risk	negative
MOL002104	C1(=O)O/C(=C/CCC)/C2=C1[C@@H]([C@@H](CC2)C(=O)CCC)O	Senkyunolide-Q	278.38	2.69	1	4	26.84	0.42	0.23	0.16	0.29	67.51	5	0	2.73	-2.86	low_risk	negative
MOL002105	C1(=O)O/C(=C/[C@@H](CC)O)/C2=C1[C@@H]([C@H](CC2)O)O	Senkyunolide-R	240.28	0.22	3	5	13.14	-0.76	-1.42	0.11	0.31	90.9	2	0	0.01	-1.16	low_risk	negative
MOL002106	C(CCC)(OCC)OCC	1,1-Diethoxybutane	146.26	1.89	0	2	29.28	1.3	1.52	0.01	0.19	18.46	6	0	2.08	-1.72	medium_risk	positive
MOL002107	c1(C(=O)CCCC)ccccc1	Valerophenone	162.25	3.15	0	1	42.58	1.46	1.53	0.03	0.35	17.07	4	19.74	2.94	-2.97	medium_risk	negative
MOL002108	C1([C@@H]2C=CC(=C)[C@H]1C2)(C)C	(1S,5S)-7,7-dimethyl-2-methylenebicyclo[3.1.1]hept-3-ene	134.24	2.48	0	0	37.71	1.8	2.17	0.05	0.31	0	0	11.46	3.64	-3.19	medium_risk	positive
MOL002109	C1(=O)C2=C(/C(=C/CCC)/O1)CC[C@H]1[C@@H]2[C@@]2([C@@H]1CCC)C1=C(C=CCC1)C(=O)O2	Z-6,8',7,3'-diligustilide	380.52	5.17	0	4	11.98	0.74	0.31	0.7	0.31	56.51	4	0	5.54	-4.89	medium_risk	positive
MOL002110	CC(=C/C=C/C(=C/C)/C)C	Allocymene	136.26	3.58	0	0	14.89	1.85	1.91	0.02	0.38	0	2	0	4.36	-2.45	medium_risk	positive
MOL002111	c1ccc2c(c1)C(=O)O/C/2=C/CCC	BdPh	188.24	3	0	2	42.44	1.32	1.27	0.07	0.39	30.21	2	5.64	3.38	-3.11	medium_risk	positive
MOL002112	C1(=CCC[C@@]2([C@@]1(C[C@H](CC2)C(=C)C)C)C)C	alpha-Selinene	218.42	4.96	0	0	31.81	1.82	2.14	0.1	0.28	0	1	9.15	6.58	-5.52	medium_risk	negative
MOL002113	[C@@H]12C(=CCC(=C1)C)[C@H](CCC2)C	1,2,3,4,4a,7-Hexahydro-l,6-dimethyl-4-(1-methylethyl)-naphthalene	162.3	3.79	0	0	19.03	1.88	2.13	0.05	0.23	0	0	0	4.98	-3.16	medium_risk	positive
MOL002114	O=C(O)[C@]12[C@H](C3=CC[C@H]4[C@]([C@@]3(CC1)C)(CC[C@@H]1[C@@]4(C[C@H](O)[C@H](O)C1(C)C)C)C)CC(CC2)(C)C	augustic-acid	472.78	5.46	3	4	21.08	0.18	-0.38	0.74	0.27	77.76	1	0	6.06	-5.07	low_risk	positive
MOL002115	c1(cc(ccc1)C)CC	m-Ethyltoluene	120.21	3.26	0	0	50.77	1.87	2.01	0.02	0.36	0	1	11.42	3.79	-3.32	medium_risk	positive
MOL002116	[C@]12([C@@H](CC[C@H]1C(=C)C)C)CCC(=CC2)C	(1R,4S,5R)-4-isopropenyl-1,8-dimethylspiro[4.5]dec-8-ene	204.39	4.75	0	0	40.01	1.85	2.11	0.07	0.29	0	1	-0.49	5.57	-4.93	medium_risk	negative
MOL002117	C1=C[C@H](CCC1=C)[C@H](CCC=C(C)C)C	β-sesquiphellandrene	204.39	5.14	0	0	23.68	1.89	2.02	0.06	0.3	0	4	0	5.71	-5	medium_risk	positive
MOL002118	C1CCC(=C)[C@@H]2[C@@]1(CC[C@@H](C2)C(=C)C)C	(4aS,7S,8aR)-7-isopropenyl-4a-methyl-1-methylenedecalin	204.39	4.81	0	0	23.65	1.83	2.08	0.08	0.28	0	1	0	5.26	-4.79	medium_risk	negative
MOL002119	C=C(/C=C/C(C=C)(C)C)C	Artemisia triene	136.26	3.24	0	0	42.1	1.84	2.07	0.02	0.37	0	3	11.16	4.22	-3.48	medium_risk	positive
MOL002120	[C@H]1([C@@H]2[C@]3([C@@H](CC1)C)[C@H]2C(=C)CC3)C(C)C	betea-CUBEBENE	204.39	4.22	0	0	32.16	1.82	2.13	0.11	0.26	0	1	6.68	3.49	-4.92	medium_risk	negative
MOL002121	C\1=C(/CC[C@H]2[C@@H](/C=C(/CC1)\C)C2(C)C)\C	(1S,4E,8E,10R)-4,8,11,11-tetramethylbicyclo[8.1.0]undeca-4,8-diene	204.39	4.7	0	0	21.69	1.86	2.02	0.08	0.26	0	0	0	5.09	-4.39	medium_risk	positive
MOL002122	c12c(C(=O)O/C/1=C\CCC)cccc2	(Z)-Ligustilide	188.24	3	0	2	53.72	1.3	1.25	0.07	0.38	30.21	2	5.61	3.38	-3.11	medium_risk	positive
MOL002123	C1(=O)CO/C(=C\CCC)/c2c1cccc2O	Chuanxiongol	218.27	2.57	1	3	22.19	0.94	0.57	0.1	0.32	46.53	2	0	3.09	-2.71	low_risk	positive
MOL002124	c1(c(cc(c(c1)OC)OC)OC)/C=C\C	beta-asarone	208.28	2.74	0	3	35.61	1.45	1.24	0.06	0.15	27.69	4	4.46	3.35	-2.78	low_risk	positive
MOL002125	[C@@H]1(C=C(CC[C@H]1C(C)C)C)O	cis-Piperitol	154.28	2.66	1	1	43.26	1.27	1.49	0.03	0.27	20.23	1	10.86	2.64	-1.9	low_risk	positive
MOL002126	[C@]12(C(C)C)[C@@H](C2)[C@](CC1)(C)O	(1S,4R,5R)-1-isopropyl-4-methyl-4-bicyclo[3.1.0]hexanol	154.28	1.91	1	1	27.22	1.17	1.41	0.05	0	20.23	1	0	2.12	-2.28	low_risk	negative
MOL002127	O1[C@H]([C@@H]2[C@H](C1=O)C=CCC2)CCCC	Cnidilide	194.3	2.97	0	2	77.55	1.21	1.41	0.07	0.29	26.3	3	6.05	3.37	-3.47	low_risk	positive
MOL002128	C1(=CC=C(CC1)C(=C)C)C	1,3,8-p-Menthatriene	134.24	3.25	0	0	35.86	1.86	2.06	0.02	0.34	0	1	11.25	4.15	-2.23	medium_risk	positive
MOL002129	C\1=C\CCCCCCCCCC1	CYCLODODECENE	166.34	5.03	0	0	47.89	1.84	2.18	0.03	0.2	0	0	11.51	6.03	-5.59	medium_risk	negative
MOL002130	C1([C@H]([C@H](CCC1)C)C)(C)C	cyclohexane,1,1,2,3-tetramethyl-	140.3	3.7	0	0	48.08	1.77	2.16	0.03	0.23	0	0	11.49	4.41	-4.82	medium_risk	negative
MOL002131	CC(CCCCCCC(C)C)C	2,9-Dimethyldecane	170.38	5.44	0	0	9.93	1.82	2.08	0.02	0.2	0	7	0	6.65	-5.87	medium_risk	negative
MOL002132	C1[C@@H](CC[C@]2(CCCC(=C12)C)C)C(=C)C	(2R,4aR)-2-isopropenyl-4a,8-dimethyl-2,3,4,5,6,7-hexahydro-1H-naphthalene	204.39	4.95	0	0	22.13	1.86	2.14	0.08	0.26	0	1	0	5.8	-4.08	medium_risk	negative
MOL002133	C1(=CCCC(C1=C)(C)C)C	1,5,5-trimethyl-6-methylenecyclohexene	136.26	3.25	0	0	46.08	1.83	2.17	0.03	0.3	0	0	11.62	4.59	-2.81	medium_risk	negative
MOL002134	c1(C(=O)C(C)C)ccccc1	Isobutyrophenone	148.22	2.7	0	1	80.37	1.46	1.59	0.03	0.4	17.07	2	10.73	2.54	-2.44	medium_risk	negative
MOL002135	c12c3cc(ccc3O)CCC(=O)CCCCc(c2)c(c(c1OC)OC)O	Myricanone	356.45	4.1	2	5	40.6	0.67	-0.08	0.51	0.24	75.99	2	4.39	3.95	-4.51	low_risk	negative
MOL002136	O1C(=O)C2=CCCC[C@@H]2[C@@H]1CCCC	neocnidilide	194.3	3.37	0	2	83.83	1.23	1.32	0.07	0.28	26.3	3	5.38	3.28	-2.82	medium_risk	positive
MOL002137	C(CCCC)CCC	OCT	114.26	4.02	0	0	29.72	1.78	2.02	0.01	0.19	0	5	0	4.73	-4.53	medium_risk	negative
MOL002138	C(c1ccc(cc1)C)(C)(C)O	p-Cymen-8-ol	150.24	2.29	1	1	32.26	1.33	1.35	0.03	0.35	20.23	1	11.04	2.53	-2.09	low_risk	negative
MOL002139	c1(NNC(=O)C)ccccc1	APH	150.2	0.81	2	3	24.76	1.17	1.15	0.03	0.36	41.13	2	0	0.95	-1.91	medium_risk	negative
MOL002140	c12c(c3c([nH]2)cccc3)ccnc1c1oc(cc1)CO	Perlolyrine	264.3	3.2	2	3	65.95	0.88	0.15	0.27	0.21	62.05	2	12.62	2.66	-3.47	medium_risk	negative
MOL002141	[C@H]12[C@H]([C@H]3[C@](CC2)([C@H](CC3)C(=O)C)C)CC=C2[C@@]1(CC[C@@H](C2)O)C	PLO	316.53	3.49	1	2	14.07	0.69	0.24	0.43	0.25	37.3	1	0	4.06	-4.37	low_risk	positive
MOL002142	C1CCC=C([C@H]1C(=O)CCCC)C(=O)O	sedanoic-acid	210.3	2.58	1	3	44.69	0.37	0.37	0.06	0.31	54.37	5	4.75	2.66	-2.44	low_risk	positive
MOL002143	C1(=O)O/C(=C/CCC)/c2cc(ccc12)O	senkyunolide-C	204.24	2.74	1	3	46.8	0.87	0.5	0.08	0.39	50.44	2	5.8	3.49	-2.68	low_risk	negative
MOL002144	C1CC=CC2=C1[C@@](OC2=O)(C(=O)CCC)O	senkyunolide-D	222.26	1.8	1	4	79.13	0.12	-0.07	0.1	0.37	63.6	3	5.37	0.99	-1.95	low_risk	positive
MOL002145	c1cccc2c1/C(=C/[C@@H](CC)O)/OC2=O	senkyunolide-E	204.24	1.9	1	3	34.4	0.55	0.06	0.08	0.39	50.44	2	7.18	1.93	-2.39	medium_risk	negative
MOL002146	C1CC=CC2=C1/C(=C\[C@@H](CC)O)/OC2=O	senkyunolide-F	206.26	1.84	1	3	40.35	0.61	0.35	0.08	0.36	50.44	2	7.36	2.16	-2.11	low_risk	negative
MOL002147	C1C[C@@H]([C@H](C2=C1[C@H](OC2=O)CCCC)O)O	senkyunolide-J	226.3	1.57	2	4	21.14	0.02	-0.11	0.1	0.28	66.76	3	0	0.94	-1.03	low_risk	negative
MOL002148	[C@H]1([C@H](CCC2=C1C(=O)O/C/2=C/CCC)O)Cl	senkyunolide-L	242.72	2.52	1	3	29.64	0.63	0.4	0.09	0.39	50.44	2	0	2.64	-2.44	low_risk	positive
MOL002149	C1C[C@@H]([C@@H](C2=C1[C@@H](CC2=O)C[C@H](CC)O)O)O	senkyunolide-S	240.33	0.44	3	4	20.61	-0.46	-0.7	0.11	0.26	77.76	3	0	-0.08	-1.29	low_risk	negative
MOL002150	c12ccccc1c1c([nH]2)c(ncc1)C(=O)C	1-Acetyl-beta-carboline	210.25	2.34	1	2	67.12	1.18	0.81	0.13	0.29	45.75	1	23.47	2.53	-3.36	medium_risk	negative
MOL002151	C1(=O)C(=CC(=O)C=C1C/C=C(/CC/C=C(/CCC=C(C)C)\C)\C)C	senkyunone	326.52	6.32	0	2	47.66	1.15	0.5	0.24	0.34	34.14	8	2.42	5.91	-5	medium_risk	positive
MOL002152	c1(c(c(cc(c1)/C=C/C(=O)O)OC)O)OC	sinapic acid	224.23	1.6	2	5	64.15	0.48	-0.1	0.08	0.28	75.99	4	1.54	1.63	-2.55	low_risk	negative
MOL002153	C1C[C@@]([C@@H]2[C@@H]1C(=C)CC[C@@H]1[C@H]2C1(C)C)(O)C	1H-Cycloprop(e)azulen-7-ol, decahydro-1,1,7-trimethyl-4-methylene-, (1aR-(1aalpha,4aalpha,7beta,7abeta,7balpha))-	220.39	3.01	1	1	82.33	1.37	1.49	0.12	0.28	20.23	0	12.04	2.75	-3.84	low_risk	positive
MOL002154	C(C/C=C/CO)CCCC	trans-2-Nonen-1-ol	142.27	2.94	1	1	19.96	1.17	1.2	0.02	0.21	20.23	6	0	3.58	-2.7	low_risk	negative
MOL002156	N(C)(C)C	TML	59.13	0.32	0	1	59.98	1.78	2.15	0	0.27	3.24	0	11.6	-0.14	1.04	medium_risk	positive
MOL002157	O1C(=O)C2=C(/C/1=C/CCC)CC[C@@H]1[C@@H]3C=C([C@]([C@H]21)(CC3)C(=O)CCCC)C(=O)OC	wallichilide	412.57	4.82	0	5	42.31	0.82	0.73	0.71	0.24	73.58	8	6.85	4.8	-4.84	low_risk	negative
MOL002158	[C@@H]1([C@@H]([C@@H]2[C@](CC1)(CC[C@@]1(C2=CC[C@@H]2[C@]1(CC[C@H]1[C@@]2(CC[C@@H](C1)OC(=O)/C=C\c1cc(ccc1)O)C)C)C)C(=O)O)C)C	xiongterpene	574.87	8.12	2	5	23.77	0.44	-0.2	0.42	0.29	83.83	5	0	7.16	-6.34	medium_risk	positive
MOL002159	C([C@@H](CCCCC(C)C)C)O	1-Octanol,2,7-dimethyl-	158.32	3.37	1	1	24.43	1.25	1.3	0.02	0.18	20.23	6	0	4.01	-3.22	low_risk	positive
MOL002160	[C@]1(CC=C(CC1)C(C)C)(O)C	1-terpineol	154.28	2.42	1	1	49.83	1.24	1.34	0.03	0.26	20.23	1	11.11	2.91	-1.9	low_risk	negative
MOL002161	c1cc(cc2c1c1c(c(ncc1)/C=C/C(=O)OCC)[nH]2)C=O	1-beta-ethylacrylate-7-aldehyde-beta-carboline	294.33	3.03	1	4	28.53	0.45	-0.6	0.31	0.29	72.05	5	0	2.98	-4.59	medium_risk	negative
MOL002162	c1(C(=O)CC)ccco1	2-Propionylfuran	124.15	1.63	0	2	63.12	1.21	1.37	0.02	0.17	30.21	2	17.24	1.39	-1.02	low_risk	positive
MOL002163	c1(C(=O)CC)ccccc1	WLN: 2VR	134.19	2.24	0	1	60.17	1.45	1.56	0.02	0.39	17.07	2	10.83	2.15	-2.12	medium_risk	negative
MOL002164	[C@@H]1(C(C(=CC1)C)(C)C)C=O	2,2,3-Trimethylcyclopent-3-ene-1-carboxaldehyde	138.23	1.95	0	1	42.64	1.31	1.6	0.03	0.34	17.07	1	11.55	2.75	-1.71	low_risk	negative
MOL002165	C(=O)(c1c(cccc1)C(=O)CCCC)OC	methyl 2-pentanoylbenzoate	220.29	3.01	0	3	69.28	0.91	0.91	0.07	0.34	43.37	6	18.16	2.64	-3.76	medium_risk	positive
MOL002166	CCCCC(C)C	ISOHEPTANE	100.23	3.36	0	0	59.94	1.81	2.25	0.01	0.22	0	3	10.67	4.17	-3.94	medium_risk	negative
MOL002167	o1c(ccc1)C(=O)OC	WLN: T5OJ BVO1	126.12	1.08	0	3	49.41	1.12	1.34	0.02	0.2	39.44	2	4.2	1.21	-0.77	medium_risk	positive
MOL002168	c1(ccccc1)C=C(C)C	2-Methyl-1-phenylpropene	132.22	3.23	0	0	20.17	1.89	1.96	0.02	0.42	0	1	0	3.78	-2.79	medium_risk	negative
MOL002169	C12=C(C=C[C@@H](C1)C2)C	2-methyl-5-(1-methylene)-1,3-cyclohexadiene	106.18	2.17	0	0	39.91	1.83	2.12	0.03	0.33	0	0	11.52	2.69	-1.29	medium_risk	positive
MOL002170	[C@H]1(C(=CC[C@@H](C1)C(=C)C)C)O	(4S,6S)-cis-Carveol	152.26	2.4	1	1	32.5	1.22	1.33	0.03	0.3	20.23	1	11.14	2.41	-1.73	low_risk	positive
MOL002171	c12c(oc(n1)C)cccc2	2-Methylbenzoxazol	133.16	1.62	0	2	65.25	1.31	1.33	0.03	0.29	26.03	0	13.14	1.9	-1.49	low_risk	positive
MOL002172	C1(=O)CC[C@@H]([C@H](O1)C)C	(5S,6R)-5,6-dimethyltetrahydropyran-2-one	128.19	1.43	0	2	48.07	1.15	1.52	0.02	0.28	26.3	0	11.11	1.61	-1.25	low_risk	positive
MOL002173	C1CCCC2=C1[C@@H](OC2=O)CCCC	3(S)-3-Butyl-4,5-dihydrophthalide	194.3	3.64	0	2	25.76	1.28	1.39	0.07	0.25	26.3	3	0	3.36	-2.51	medium_risk	positive
MOL002174	CC([C@@H]1[C@H](CCC(C)(C)C)O1)(C)C	3,4-epoxy-2,2,7,7-tetramethyl-octane	184.36	3.64	0	1	66.87	1.56	1.84	0.05	0.24	12.53	4	-11.1	4.06	-4.5	medium_risk	negative
MOL002175	[C@@H]1(CCC=CC1)O	3-cyclohexen-1-ol	98.16	1.06	1	1	70.57	1.14	1.52	0.01	0.25	20.23	0	11.25	0.96	-0.55	low_risk	negative
MOL002176	c1(ccoc1)C(=O)OC	Methyl 3-furoate	126.12	0.79	0	3	77.82	1.03	1.11	0.02	0.21	39.44	2	-3.37	1.09	-0.76	medium_risk	positive
MOL002177	[C@@H]1(C=C(CC[C@@H]1C(C)C)C)O	trans-Piperitol	154.28	2.66	1	1	47.83	1.19	1.38	0.03	0.26	20.23	1	11.47	2.64	-1.9	low_risk	positive
MOL002178	c1(ccc(c2c1[C@H](OC2=O)CCCC)O)O	4,7-Dihydroxy-3-butylphthalide	222.26	2.72	2	4	106.09	0.69	0.44	0.1	0.34	66.76	3	4.63	2.69	-2.2	low_risk	negative
MOL002179	c12cccc(c1CCN2)I	4-iodoindoline	245.07	2.29	1	1	26.88	1.79	1.89	0.03	0.46	12.03	0	0	3.17	-3.08	medium_risk	positive
MOL002180	C(=O)(CCCC)CCC	4-Octanone	128.24	2.46	0	1	19.37	1.37	1.55	0.01	0.22	17.07	5	0	2.57	-1.87	low_risk	negative
MOL002181	c1(cccc2c1[C@H](OC2=O)CCCC)O	4-hydroxy-3-butylphthalide	206.26	2.99	1	3	70.31	0.9	0.69	0.08	0.36	46.53	3	4.81	3.65	-2.56	low_risk	positive
MOL002182	C1(=C)[C@@H]2[C@H]([C@@H]3[C@H](CC1)C3(C)C)[C@](CC2)(C)O	(-)-spathulenol	220.39	3.01	1	1	25.82	1.45	1.65	0.12	0.25	20.23	0	0	2.75	-3.84	low_risk	positive
MOL002183	c1(c(=O)[nH]c(=S)[nH]c1)CCC	5-Propyl-2-thiouracil	170.26	1.25	2	3	77.6	0.93	0.78	0.03	0.36	80.74	2	-2.8	1	-2.2	medium_risk	positive
MOL002184	C1=CCC=C[C@@H](C1)CCCC	(6R)-6-butylcyclohepta-1,4-diene	150.29	3.93	0	0	31.69	1.85	2.18	0.02	0.25	0	3	5.7	5.28	-4.64	medium_risk	positive
MOL002185	[C@@]12(O[C@](CC1)(CC2)C)C(C)C	7-oxabicyclo-2.2.1-heptane,1-methyl-4-[1-methylethyl]-	154.28	2.28	0	1	60.92	1.53	1.92	0.04	0.24	9.23	1	10.96	2.31	-3.43	medium_risk	positive
MOL002186	[C@@]12([C@H]3[C@H]([C@H]4[C@@H](CC2)C4(C)C)[C@@H](CC3)C)CO1	Aromadendrene oxide 2	220.39	3.08	0	1	65.1	1.56	1.82	0.14	0.2	12.53	0	1.94	2.68	-5.23	medium_risk	negative
MOL002187	c1(CCCCC)ccccc1	Amylbenzene	148.27	4.14	0	0	34.34	1.88	2.03	0.03	0.31	0	4	6.28	4.81	-4.79	medium_risk	negative
MOL002188	[C@@H](CC(=O)OC)(C(=O)OC)O	Dimethyl D-malate	162.16	-0.45	1	5	11.47	0.11	-0.06	0.03	0.19	72.83	5	0	-0.59	0.29	low_risk	negative
MOL002189	c12c(C(=O)O[C@@H]1CCCC)cccc2	dl-3n-butylphthalide	190.26	3.25	0	2	47.9	1.3	1.32	0.07	0.37	26.3	3	5.75	3	-3.46	medium_risk	positive
MOL002190	C1(=C)CC[C@H]2C(C)(C)[C@@H]3C[C@]12CC[C@H]3C	Cedrene	204.39	4.18	0	0	51.14	1.82	2.12	0.11	0.24	0	0	5.04	4.4	-5.18	medium_risk	negative
MOL002191	C1C[C@@H]([C@]2(CCC(=CC[C@]12C)C)O)C(C)C	carotol	222.41	3.94	1	1	149.03	1.46	1.65	0.09	0.23	20.23	1	-2.29	4.65	-3.45	low_risk	positive
MOL002192	c1c(c(cc(c1)/C=C/C(=O)OC/C=C/c1cc(c(cc1)OC)O)OC)O	Coniferylfcrulate	356.4	3.64	2	6	4.54	0.67	-0.53	0.39	0.33	85.22	8	0	3.47	-4.78	medium_risk	negative
MOL002193	c1(cc(ccc1O)CCC)OC	Cerulignol	166.24	2.95	1	2	62.43	1.42	1.42	0.04	0.24	29.46	3	0.25	2.87	-2.27	low_risk	positive
MOL002194	C1[C@@H]2[C@H](CCC1=C)C(=C)CC[C@H]2C(C)C	Decahydro-1,6-bis(methylene)-4-(1-methylethyl)-naphthalene	204.39	4.85	0	0	28.34	1.84	2.09	0.08	0.29	0	1	0	4.06	-4.57	medium_risk	negative
MOL002196	c1(C(=O)CCCCC)ccccc1	Hexaphenone	176.28	3.61	0	1	19.88	1.49	1.55	0.04	0.33	17.07	5	0	3.38	-3.56	medium_risk	negative
MOL002197	C=C/C=C/C=C/CCCCC	(E,E)-1,3,5-Undecatriene	150.29	4.11	0	0	34.61	1.84	1.94	0.02	0.34	0	6	7.24	5.22	-4.65	medium_risk	positive
MOL002198	C(CCC)CCC	Heptan	100.23	3.57	0	0	41.8	1.77	2.04	0	0.2	0	4	10.36	4.33	-4.05	medium_risk	positive
MOL002199	CC(C)[C@H](C(=O)CC(=O)[C@H](C(C)C)N)N	L-valyl-L-valinc-achydride	214.35	0.47	4	4	40.18	-0.15	-0.52	0.05	0.29	86.18	6	3.43	0	-1.46	low_risk	negative
MOL002200	O1/C(=C/CCC)/[C@]23C(=C[C@H]([C@@H]4CCC5=C(C(=O)O/C/5=C/CCC)[C@H]24)CC3)C1=O	Levistolide-A	380.52	4.97	0	4	9.96	0.96	0.55	0.82	0.28	56.51	4	0	5.57	-4.92	medium_risk	positive
MOL002201	C12=C(C(=O)O/C/1=C/CCC)C=CCC2	cis-ligustilide	190.26	2.94	0	2	51.3	1.3	1.24	0.07	0.34	30.21	2	5.53	3.48	-2.58	medium_risk	positive
MOL002202	c1(c(nc(c(n1)C)C)C)C	tetramethylpyrazine	136.22	0.66	0	2	20.01	1.19	1.05	0.03	0.31	25.78	0	0	1.46	-0.96	low_risk	negative
MOL002203	C(CC/C=C\CCCCCCCC)CCCCC(=O)OC	Exceparl M-OL	296.55	7.09	0	2	31.9	1.39	1.08	0.16	0.17	26.3	16	5.43	7.94	-7.02	low_risk	positive
MOL002204	C(=C\C/C=C\CCCCC)\CCCCCCCCO	506-43-4	266.52	6.47	1	1	37.76	1.41	1.02	0.12	0.2	20.23	14	6.14	6.99	-6.62	low_risk	positive
MOL002205	C(CCCCCCCCCCCCCCCCCCC)CCCCCCCCCCCCCCCCCC	Octatriacontane	535.16	17.71	0	0	7.91	1.99	1.23	0.37	0.16	0	35	0	11.26	-8.03	medium_risk	positive
MOL002206	c1(c(cccc1)CCCCC)CO	(2-amylphenyl)methanol	178.3	3.54	1	1	55.59	1.26	1.14	0.04	0.3	20.23	5	5.36	3.6	-3.5	low_risk	positive
MOL002207	[C@@H]12C(=CCCC2)C(=O)O[C@H]1CCCC	1(3H)-Isobenzofuranone, 3-butyl-3a,4,5,6-tetrahydro-, cis-(-)-	194.3	3.37	0	2	65.03	1.25	1.38	0.07	0.27	26.3	3	5.13	3.28	-2.82	medium_risk	positive
MOL002208	C1(=O)O[C@H](C2=C1C=CCC2)CCCC	Senkyunolide A	192.28	3.19	0	2	26.56	1.3	1.34	0.07	0.31	26.3	3	0	3.47	-2.63	medium_risk	positive
MOL002209	C1C=CC2=C(C1)[C@](OC2=O)(O)CCCC	Senkyunolide G	208.28	2.54	1	3	39.52	0.63	0.48	0.08	0.33	46.53	3	6.13	2.24	-2.01	low_risk	positive
MOL002210	[C@H]1([C@H](CCC2=C1C(=O)O/C/2=C\CCC)O)O	(3Z,6S,7S)-3-butylidene-6,7-dihydroxy-4,5,6,7-tetrahydroisobenzofuran-1-one	224.28	1.32	2	4	26.78	0	-0.23	0.1	0.29	70.67	2	0	1.2	-1.55	low_risk	positive
MOL002307	[C@@]123C(=O)[C@H]([C@H]4[C@@H](C[C@H]1C)C4(C)C)C=C(COC(=O)CCCCCCCCCCCCCCC)[C@H]([C@@]2([C@H](C(=C3)C)O)O)O	20-Hexadecanoylingenol	586.94	7.38	3	6	28.2	0.3	-0.04	0.68	0.24	104.06	17	0	6.46	-6.05	ambiguous	negative
MOL002311	C(=CCc1c(OC)c2c(cc1O)oc(=O)c1c2oc2c1ccc(c2)O)(C)C	Glycyrol	366.39	4.85	2	6	90.78	0.71	-0.2	0.67	0.28	93.04	3	9.85	4.06	-3.7	medium_risk	negative
MOL002335	[C@@H]12C([C@@H]1CC[C@H]([C@@H]1[C@H]2C(=C)CC1)C)(C)C	beta-Gurjunene	204.39	4.22	0	0	51.36	1.81	2.07	0.1	0.26	0	0	12.07	3.75	-4.93	medium_risk	negative
MOL002336	[C@@H](CCC[C@@H](CC)C)(CCCC(C)C)C	farnesane	212.47	6.6	0	0	3.13	1.82	1.97	0.04	0.21	0	9	0	7.76	-6.72	medium_risk	negative
MOL002338	O[C@]1([C@H]2[C@@H]3C([C@@H]3CCC(=C)[C@H]2CC1)(C)C)C	136458-42-9	220.39	3.01	1	1	80.86	1.42	1.62	0.12	0.26	20.23	0	12.34	2.75	-3.84	low_risk	positive
MOL002341	Oc1cc2O[C@@H](CC(=O)c2c(O)c1)c1cc(O)c(OC)cc1	Hesperetin	302.3	2.28	3	6	70.31	0.37	-0.25	0.27	0.33	96.22	2	15.78	2.52	-3.34	medium_risk	negative
MOL002365	C1(=CC[C@@H](CC1=O)C(=C)C)C	(s)-carvone	150.24	2.36	0	1	47.43	1.34	1.62	0.03	0.33	17.07	1	11.8	2.77	-2.11	low_risk	negative
MOL002375	C1[C@H](CC[C@H](C1=O)C(C)C)C	(-)-isomenthone	154.28	2.6	0	1	61.19	1.36	1.78	0.03	0.24	17.07	1	10.86	2.65	-2.77	low_risk	negative
MOL002378	CCCCCCCCCCC	UND	156.35	5.39	0	0	17.15	1.79	2.02	0.02	0.18	0	8	0	5.96	-5.65	medium_risk	negative
MOL002379	C(CC=O)CC	PTL	86.15	1.4	0	1	59.53	1.21	1.52	0	0	17.07	3	11.32	1.41	-0.76	low_risk	negative
MOL002441	[C@]12([C@@H]3[C@H](C[C@H]1[C@H]1[C@H](CC2)[C@@]2(C(=CC1)C[C@H](CC2)O[C@H]1[C@@H]([C@H]([C@@H]([C@H](O1)CO)O[C@H]1[C@@H]([C@@H]([C@H]([C@@H](O1)C)O)O)O)O)O[C@H]1[C@@H]([C@@H]([C@H]([C@@H](O1)C)O)O)O)C)O[C@@]1([C@H]3C)CC[C@H](CO1)C)C	Dioscin	869.17	1.17	8	16	17.75	-2.19	-3.05	0.06	0.21	235.68	7	0	1.54	-3.6	ambiguous	positive
MOL002453	[C@H]12C(C)(C)C(=C)[C@H](CC1)C2	(-)-Comphene	136.26	2.93	0	0	34.98	1.81	2.21	0.04	0.28	0	0	11.29	4.56	-3.34	medium_risk	negative
MOL002456	[C@H](CCOC(=O)CCC)(CCC=C(C)C)C	[(3R)-3,7-dimethyloct-6-enyl] butanoate	226.4	4.55	0	2	21.03	1.33	1.31	0.06	0.25	26.3	9	0	4.93	-4.29	low_risk	positive
MOL002464	OC[C@H](O)COC(=O)CCCCCCC/C=C\C/C=C\CCCCC	1-Monolinolein	354.59	5.59	2	4	37.18	0.32	-0.32	0.3	0.23	66.76	18	4.36	5.56	-5.13	low_risk	positive
MOL002484	C(C(C)C)C=O	Isovaleral	86.15	1.19	0	1	44.71	1.2	1.6	0	0.27	17.07	2	11.36	1.29	-0.71	low_risk	negative
MOL002504	[C@@](C)(C=C)(CC/C=C(/C)\CCC=C(C)C)O	Peruviol	222.41	4.56	1	1	29.61	1.47	1.44	0.06	0.29	20.23	7	0	4.55	-4.02	medium_risk	negative
MOL002547	[C@@H]12[C@@H](C1(C)C)C[C@H](C=C2)C	21987_FLUKA	136.26	2.68	0	0	40.92	1.84	2.14	0.04	0.26	0	0	11.22	3.46	-4.29	medium_risk	positive
MOL002558	c12c(cc(cc1)O)oc(=O)cc2	Skimmetin	162.15	1.63	1	3	27.37	0.74	0.52	0.05	0.43	50.44	0	0	1.36	-1.46	medium_risk	positive
MOL002565	c1cc2c(cc1O)OC[C@@H]1[C@H]2Oc2c1ccc(c2)OC	Medicarpin	270.3	2.66	1	4	49.22	1	0.53	0.34	0.31	47.92	1	8.46	3.07	-3.58	medium_risk	negative
MOL002579	c1(cc(c(cc1)O)OC)CNC(=O)CCCC/C=C/C(C)C	capsaicin	305.46	3.89	2	4	10.31	0.93	0.43	0.2	0.24	58.56	9	0	3.8	-4.56	medium_risk	negative
MOL002644	c12c(c(c3c(c1OC)ccc(=O)o3)OCC=C(C)C)occ2	Phellopterin	300.33	3.64	0	5	40.19	0.98	0.48	0.28	0.24	61.81	4	-1.64	3.49	-3.63	medium_risk	negative
MOL002675	O=C/C=C/CCC	Hexenal	98.16	1.83	0	1	46.01	1.29	1.66	0.01	0.31	17.07	3	11.37	1.8	-1.49	low_risk	negative
MOL002678	c1(ccccc1)CC	EB	106.18	2.77	0	0	49.38	1.83	2.15	0.01	0.38	0	1	11.76	3.27	-2.89	medium_risk	positive
MOL002693	c1(c(c2ccc(cc2)O)oc2c(c1=O)c(cc(c2)O)O)O[C@@H]1O[C@@H]([C@H]([C@@H]([C@H]1O)O)O)CO[C@H]1[C@@H]([C@@H]([C@H]([C@@H](O1)C)O)O)O	nicotiflorin	594.57	-1.18	9	15	3.64	-1.77	-2.55	0.73	0.3	249.2	6	0	-0.2	-1.96	high_risk	negative
MOL002702	C(CCCCCCCCCCCCCCCCCCCCCCCCCCCC)O	Nonacosanol	424.89	12.38	1	1	10.57	1.48	0.7	0.43	0.15	20.23	27	0	10.35	-7.55	low_risk	positive
MOL002771	O1[C@](CCC[C@@H](CCC[C@@H](CCCC(C)C)C)C)(CCc2c1c(c(c(O)c2C)C)C)C	VIV	430.79	10.42	1	2	14.26	1.7	1.67	0.55	0.24	29.46	12	0	8.84	-7.79	low_risk	negative
MOL002776	c12c(c(c(c(c2)O[C@@H]2O[C@@H]([C@H]([C@@H]([C@H]2O)O)O)C(=O)O)O)O)c(=O)cc(o1)c1ccccc1	Baicalin	446.39	0.64	6	11	40.12	-0.85	-1.74	0.75	0.36	187.12	4	17.36	0.79	-2.18	ambiguous	positive
MOL002786	c1(cc(ccc1O)C(=O)C)OC	Apocynin	166.19	1.29	1	3	31.71	0.74	0.52	0.04	0.33	46.53	2	24.75	1.62	-1.74	low_risk	negative
MOL002830	c1(ccc(cc1)O)C	PCR	108.15	2.05	1	1	51.99	1.56	1.88	0.01	0.41	20.23	0	11.87	1.95	-0.67	low_risk	positive
MOL002844	c1c(c2c(cc1O)O[C@@H](CC2=O)c1ccccc1)O	Pinocembrin	256.27	2.57	2	4	64.72	0.61	0.12	0.18	0.43	66.76	1	17.96	2.85	-3.14	medium_risk	negative
MOL002850	c1(c(c(C(C)(C)C)cc(c1)C)O)C(C)(C)C	butylated hydroxytoluene	220.39	4.85	1	1	40.02	1.75	1.8	0.07	0.3	20.23	2	10.36	5.25	-4.16	low_risk	negative
MOL002851	O1[C@@]2([C@@H]1CCC(=C)[C@H]1[C@@H](C(C1)(C)C)CC2)C	ZINC05224268	220.39	3.52	0	1	34.43	1.57	1.81	0.13	0.28	12.53	0	6.6	3.49	-4.5	medium_risk	positive
MOL002860	O[C@@H]1C[C@H]2C([C@H](C2)C1=C)(C)C	(1S,3R,5S)-6,6-dimethyl-2-methylene-3-norpinanol	152.26	1.83	1	1	53.99	1.2	1.39	0.06	0.27	20.23	0	11.39	2.24	-1.94	low_risk	negative
MOL002868	C#CCCCCCCCCC	1-Undecyne	152.31	5.58	0	0	33.99	1.86	2.11	0.02	0.28	0	7	6.88	5.55	-4.51	medium_risk	negative
MOL002885	C(=O)(CCCC)O	WLN: QV4	102.15	1.35	1	2	70.74	0.78	1.09	0.01	0.28	37.3	3	11.3	1.34	-0.4	low_risk	negative
MOL002936	c1(cc(=O)c2c(c(c(c(c2o1)O)OC)OC)O)c1ccccc1	5,8-Dihydroxy-6,7-dimethoxyflavone	314.31	2.57	2	6	5.74	0.97	0.09	0.29	0.28	89.13	3	0	2.71	-3.4	medium_risk	negative
MOL002943	C(CC)CO	BuOH	74.14	0.97	1	1	22.02	0.94	1.05	0	0.21	20.23	2	0	0.84	0.33	low_risk	positive
MOL002944	O1C([C@H](CC[C@@]1(C=C)C)O)(C)C	(E)-Linalol pyranoxide	170.28	1.43	1	2	44.25	0.94	0.94	0.04	0.29	29.46	1	11.42	1.68	-2.03	low_risk	positive
MOL002972	[C@@H]1(C(=C)CCC=C(C)C)CC=C(CC1)C	(4S)-1-methyl-4-(6-methylhepta-1,5-dien-2-yl)cyclohexene	204.39	5.33	0	0	20.3	1.89	1.99	0.06	0.28	0	4	0	6.01	-4.39	medium_risk	negative
MOL002983	c1(c(cccc1)O)OC	Guasol	124.15	1.55	1	2	51.6	1.28	1.48	0.02	0.32	29.46	1	11.92	1.32	-0.27	low_risk	positive
MOL002998	c1(ccccc1)O	IPH	94.12	1.56	1	1	36.05	1.5	1.86	0.01	0.44	20.23	0	12.07	1.39	-0.31	medium_risk	negative
MOL003040	C(CCCC)O	Amylol	88.17	1.43	1	1	76.16	1.02	1.14	0	0.2	20.23	3	11.03	1.47	-0.37	low_risk	positive
MOL003044	c12c(c(=O)cc(o1)c1cc(c(cc1)O)OC)c(cc(c2)O)O	Chryseriol	300.28	2.32	3	6	35.85	0.39	-0.53	0.27	0.32	100.13	2	16.31	2.53	-3.36	medium_risk	negative
MOL003050	C(CCCCC)CCC(=O)O	nonanoic acid	158.27	3.17	1	2	40.51	0.92	1.08	0.02	0.23	37.3	7	4.15	3.47	-2.75	low_risk	positive
MOL003060	C(=O)/C=C/C=C/C	Hexadienal	96.14	1.39	0	1	38.55	1.25	1.57	0.01	0.42	17.07	2	11.68	1.53	-1.28	medium_risk	positive
MOL003127	C\1(=C/CCC(=C)/C=C/[C@@H](CC1)C(C)C)/C	Germacrene D	204.39	5.14	0	0	19.22	1.83	2.02	0.06	0	0	1	0	5.64	-4.98	medium_risk	positive
MOL003218	c1(cc2c(cc1O)oc(c(c2=O)O)c1c(CC=C(C)C)c(c(cc1)O)O)O	Neouralenol	370.38	3.36	5	7	12.76	0.24	-0.75	0.46	0.37	131.36	3	0	2.54	-3.47	medium_risk	positive
MOL003367	C1C[C@@H](C([C@@H]2[C@]1([C@@H]1[C@@](CC2)(C2=CC[C@@]3([C@@H]([C@@]2(CC1)C)CC(CC3)(C)C)CO)C)C)(C)C)O	Myricadiol	442.8	6.21	2	2	13.58	0.78	0.17	0.77	0.23	40.46	1	0	6.55	-6.08	low_risk	positive
MOL003443	O=C/C=C\CCCCCCC	2-Decenal	154.28	3.66	0	1	18.56	1.38	1.67	0.02	0.28	17.07	7	0	4.32	-3.87	low_risk	negative
MOL003450	C(=O)/C=C/CCCCCCCCC	dodec-2-enal	182.34	4.57	0	1	31.95	1.42	1.5	0.03	0.23	17.07	9	7.11	5.45	-5.01	low_risk	positive
MOL003453	O[C@@H](CCCCCC)C=C	ZINC02571348	142.27	2.99	1	1	39.15	1.21	1.31	0.02	0.24	20.23	6	3.1	2.93	-2.9	low_risk	negative
MOL003493	c12c(cccc1)cccc2	naphthalene	128.18	2.74	0	0	27.55	1.87	1.92	0.03	0.49	0	0	0	3.33	-3.29	medium_risk	positive
MOL003507	C(CCCCCC)O	Heptanol	116.23	2.34	1	1	17.22	1.1	1.11	0.01	0.18	20.23	5	0	2.53	-1.7	low_risk	negative
MOL003508	C(CCCCCCCCC)O	Antak	158.32	3.71	1	1	16.85	1.2	1.13	0.02	0.18	20.23	8	0	4.24	-3.51	low_risk	positive
MOL003509	C(CCCCCCCC)O	Nonanol	144.29	3.25	1	1	33.19	1.17	1.15	0.01	0.18	20.23	7	6.07	3.76	-2.98	low_risk	positive
MOL003529	c1(cc(ccc1)C)C(=O)C	m-Methylacetophenone	134.19	2.06	0	1	40.63	1.39	1.44	0.02	0.43	17.07	1	24.94	2.08	-2.51	low_risk	negative
MOL003534	[C@@H]12[C@H](C(=CC[C@H]1C(C)C)C)CC=C(C2)C	CADINENE	204.39	4.75	0	0	17.12	1.88	2.06	0.08	0.25	0	1	0	5.29	-4.29	medium_risk	positive
MOL003538	[C@H]12[C@H]3C(=C(CC[C@H]1C2(C)C)C)CC[C@H]3C	()-Ledene	204.39	4.36	0	0	51.84	1.86	2.16	0.1	0.23	0	0	11.79	3.39	-4.24	medium_risk	negative
MOL003542	c1(c(O)c(=O)c2c(O)cc(O)c(c2o1)CC=C(C)C)c1ccc(O)cc1	8-Isopentenyl-kaempferol	354.38	3.63	4	6	38.04	0.53	-0.49	0.39	0	111.13	3	15.37	2.89	-3.7	medium_risk	positive
MOL003546	O=C1[C@@H]2[C@@H](C2(C)C)[C@]2([C@@H](CCCC2=C1)C)C	Aristolone	218.37	3.19	0	1	45.31	1.29	1.54	0.13	0	17.07	0	1.93	3.7	-3.73	low_risk	positive
MOL003557	[C@@]12([C@@H](CCC=C2CC[C@H](C1)C(=C)C)C)C	()-Valencene	204.39	4.75	0	0	37.63	1.83	2.08	0.08	0	0	1	7.72	5.86	-4.85	medium_risk	negative
MOL003573	[C@@H]1(C(C)C)CC=C(c2c1cc(cc2)C)C	calacorene	200.35	4.79	0	0	16.2	1.89	1.99	0.08	0	0	1	0	5.47	-5.01	medium_risk	positive
MOL003587	[C@@]12([C@@H](CC[C@H]1C(=C)C)C)CCC(=CC2)C	Acoradiene	204.39	4.75	0	0	36.73	1.85	2.11	0.07	0.28	0	1	-0.84	5.57	-4.93	medium_risk	negative
MOL003588	c12c(c(c3c(c1CC=C(C)C)ccc(=O)o3)O)occ2	Prangenidin	270.3	3.79	1	4	36.31	0.91	0.5	0.22	0.29	63.58	2	-2.39	3.56	-3.41	medium_risk	negative
MOL003590	c12c3c(ccc1ccc(=O)o2)occ3	angelicin	186.17	2.2	0	3	19.6	1.05	0.86	0.1	0.26	43.35	0	0	2.05	-2.83	medium_risk	positive
MOL003613	c1(ccco1)C	Silvan	82.11	1.08	0	1	44.65	1.69	2.07	0.01	0.06	13.14	0	4.36	1.75	-0.81	medium_risk	positive
MOL003656	c12c(=O)c(coc1c(c(cc2O)O)CC=C(C)C)c1ccc(cc1)O	Lupiwighteone	338.38	3.92	3	5	51.64	0.68	-0.23	0.37	0.36	90.9	3	15.63	3.23	-4.37	medium_risk	negative
MOL003662	Oc1ccc(cc1)c1oc2c(c(=O)c1)ccc(O)c2	7,4'-Dihydroxyflavone	254.25	2.6	2	4	19.18	0.56	-0.16	0.18	0.43	70.67	1	0	2.79	-3.28	medium_risk	negative
MOL003686	O1[C@@H]([C@@H](O)[C@H](O)[C@@H](O)[C@@H]1Oc1c(oc2c(c1=O)c(O)cc(O)c2)c1cc(OC)c(O)cc1)CO[C@@H]1O[C@H]([C@H](O)[C@@H](O)[C@H]1O)C	Narcissoside	624.6	-1.2	9	16	5.09	-2.14	-2.74	0.65	0	258.43	7	0	-0.18	-2.02	ambiguous	negative
MOL003786	[C@@]123C([C@@H](C[C@H]1[C@@H](CC3)C)CC[C@@H]2C)(C)C	patchoulane	206.41	4.37	0	0	16.21	1.78	2.2	0.11	0.21	0	0	0	5.55	-6.02	medium_risk	negative
MOL003837	c1(c(cc2c(c1)ccc(=O)o2)O)O	esculetin	178.15	1.37	2	4	22.97	0.44	0.02	0.07	0.36	70.67	0	0	1.21	-1.34	low_risk	negative
MOL003839	C12=C(CC[C@@H](C[C@@H]1[C@@H](CC2)C)C(=C)C)C=O	(-)-Guaia-1(10),11-dien-15-al	218.37	4.16	0	1	29.71	1.48	1.58	0.09	0.27	17.07	2	0	3.69	-3.66	low_risk	negative
MOL003896	c1c(ccc2c1oc(c(c2=O)c1ccccc1)C)OC	7-Methoxy-2-methyl isoflavone	266.31	3.36	0	3	42.56	1.16	0.56	0.2	0.33	39.44	2	16.89	3.48	-4.45	medium_risk	negative
MOL003937	[C@@H]1(CCC(=C)[C@H]2CCC(=C[C@H]12)C)C(C)C	Naphthalene, 1,2,3,4,4a,5,6,8a-octahydro-7-methyl-4-methylene-1-(1-methylethyl)-, (1alpha,4abeta,8aalpha)-	204.39	4.8	0	0	20.21	1.87	2.06	0.08	0.26	0	1	0	4.48	-4.54	medium_risk	negative
MOL003947	c1c2c(ccc1)c(=O)cc(n2C)CCCCCCCCC/C=C\CCCC	1-methyl-2-[(Z)-pentadec-10-enyl]-4-quinolone	367.63	8.09	0	2	48.45	1.48	1.11	0.46	0.29	22	13	20.06	8.18	-7.05	medium_risk	negative
MOL003949	c1(c(cccc1)NC)C(=O)OC	Dimethyl anthranilate	165.21	1.49	1	3	65.87	1.35	1.29	0.04	0.34	38.33	3	23.75	1.75	-1.79	medium_risk	positive
MOL003962	C(=C\COC(=O)CC)(/CCC=C(C)C)\C	Geranyl propionate	210.35	3.98	0	2	25.58	1.37	1.32	0.05	0.29	26.3	7	0	4.58	-3.26	low_risk	positive
MOL003977	C(CCC(=O)O)CCCCCCCCC(C)C	13-Methylmyristate	242.45	5.71	1	2	25.28	1.08	1.01	0.08	0.21	37.3	12	0	6.51	-5.62	low_risk	negative
MOL003985	[C@@H]12C=C(CC[C@@H]1C2(C)C)C=O	2-Caren-10-al	150.24	2.04	0	1	44.74	1.37	1.63	0.05	0.28	17.07	1	11.47	2.16	-2.22	low_risk	negative
MOL003997	c1(ccoc1)C=O	3-Furaldehyde	96.09	0.69	0	2	50.96	1.04	1.21	0.01	0.19	30.21	1	-3.08	0.37	-0.65	medium_risk	positive
MOL004007	[C@H]1(/C=C/C(=C)C)CC1(C)C	1,1-Dimethyl-2-(3-methyl-1,3-butadiene)-cyclo-propane	136.26	3.06	0	0	21.12	1.84	2.09	0.03	0.35	0	2	0	4.02	-3.47	medium_risk	positive
MOL004016	[C@@]123C(=C(C(=O)[C@@]4([C@@H]1CC[C@@]1([C@]54[C@H](C(=O)O[C@H]1c1cocc1)O5)C)C)O)C(O[C@@H]2CC(=O)OC3)(C)C	Exaltolide	484.54	1.09	1	9	15.04	-0.36	-0.99	0.55	0.32	124.8	1	0	2.76	-3.51	low_risk	negative
MOL004027	c1coc(c1)CCCCCCC/C=C/C=C/[C@@H](C/C=C/CC)O	1,4-Epoxy-16-hydroxyheneicos-1,3,12,14,18-pentaene	316.53	6.15	1	2	45.1	1.28	0.66	0.24	0	33.37	13	-1.43	6.66	-5.09	medium_risk	positive
MOL004028	C(=O)([C@]12CC[C@]3([C@@]4(CC[C@H]5C([C@@H](O[C@H]6[C@](O)([C@@H](O)[C@H](O)[C@H](O6)CO)[C@H]6[C@@H](O)[C@@H](O)[C@H](O)[C@H](O6)C)CC[C@@]5([C@H]4CC=C3[C@@H]2CC(CC1)(C)C)C)(C)C)C)C)O	3-O-(2-rhamnosylglucosyl) oleanolic acid	765.1	3.09	8	12	7.35	-1.4	-2.15	0.14	0	206.6	5	0	4.14	-4.21	ambiguous	positive
MOL004029	c12c(c3c(cc1oc(cc2=O)C)occ3)OC	Visnagin	230.23	2.19	0	4	44.25	1.1	0.65	0.15	0	52.58	1	9.5	1.92	-3.02	low_risk	negative
MOL004030	C1[C@H](CC2=C(C(=O)CC[C@]2(C1)C)C)C(=C)C	(4aR,7R)-7-isopropenyl-1,4a-dimethyl-3,4,5,6,7,8-hexahydronaphthalen-2-one	218.37	3.81	0	1	35.37	1.43	1.55	0.1	0	17.07	1	5.49	3.92	-3.41	low_risk	negative
MOL004031	[C@]1(CCC(=C(C)C)C=C1C(C)C)(C)C=C	(6S)-1-isopropyl-3-isopropylidene-6-methyl-6-vinylcyclohexene	204.39	4.88	0	0	21.72	1.88	2.09	0.06	0	0	2	0	5.64	-4.15	medium_risk	negative
MOL004032	C1(=O)C=C([C@]2([C@](C1)(CC[C@H](C2)C(=C)C)C)O)C	(4aS,6R,8aS)-4a-hydroxy-6-isopropenyl-4,8a-dimethyl-5,6,7,8-tetrahydro-1H-naphthalen-2-one	234.37	2.67	1	2	53.42	0.85	0.75	0.12	0	37.3	1	6.42	2.46	-2.95	low_risk	positive
MOL004033	[C@]12([C@@H](C[C@@H](CC1)C(=C)C)C(=CCC2)C)C	α-Selinene	204.39	4.75	0	0	24.67	1.84	2.07	0.08	0	0	1	0	5.86	-4.93	medium_risk	negative
MOL004034	o1c2c(c(OC)c3c(occ3)c2OC)c(=O)cc1CO	Ammiol	276.26	1.28	1	6	26.17	0.37	-0.16	0.22	0	82.04	3	0	0.74	-2.13	low_risk	negative
MOL004035	C(CCCC)[C@]1(CC[C@H](C(C)C)CC1)C	4,5-secoeudesmane	210.45	5.98	0	0	14.74	1.81	2.07	0.06	0	0	5	0	6.96	-6.6	medium_risk	negative
MOL004036	C1C(=CC2=C(C(=O)CC[C@]2(C1)C)C)C(C)C	Eudesma-4,6-dien-3-one	218.37	3.75	0	1	30.45	1.43	1.52	0.1	0	17.07	1	4.59	4.01	-3.4	low_risk	positive
MOL004037	[C@H]12[C@@H](CC=C([C@H]1CC=C(C2)C)C)C(C)C	beta-muurolene	204.39	4.75	0	0	16.88	1.84	2.17	0.08	0	0	1	0	5.29	-4.29	medium_risk	positive
MOL004038	C1(=O)C=C([C@@]2([C@](C1)(CC[C@H](C2)C(=C)C)C)O)C	beta-Rotunol	234.37	2.67	1	2	59.69	0.84	0.76	0.12	0	37.3	1	6.63	2.46	-2.95	low_risk	positive
MOL004039	C1(=O)CC[C@@H](c2ccc(cc12)C)C	4,7-dimethyl-1-tetralone	174.26	3.09	0	1	34.41	1.41	1.5	0.06	0	17.07	0	17.55	2.88	-3.22	low_risk	negative
MOL004040	OC(=O)C1=C2[C@]3(C([C@@H](C2)CC[C@H]3C)(C)C)CC1	cyperenoic acid	234.37	3.44	1	2	22.19	1.03	1.16	0.14	0	37.3	1	0	4.04	-3.38	low_risk	negative
MOL004041	C1[C@H](C(=C2[C@](C1)(CC[C@H](C2)C(=C)C)C)C)O	Cyperol	220.39	3.85	1	1	27.61	1.28	1.35	0.1	0	20.23	1	0	4.13	-3.11	low_risk	positive
MOL004042	[C@]12([C@](CC[C@H](C1)C(=C)C)(C)CC[C@@H]2O)C(=O)C	Cyperolone	236.39	2.5	1	2	42.59	0.83	0.77	0.11	0	37.3	2	12.17	2.76	-3.09	low_risk	negative
MOL004043	O=C1C[C@]23C([C@@H](CC3=C1C)CC[C@H]2C)(C)C	cyperotundone	218.37	3.18	0	1	55.6	1.34	1.55	0.12	0	17.07	0	-1.28	3.93	-3.48	low_risk	negative
MOL004044	[C@@]12([C@@H](CC[C@H](C/C/1=C/C)C2(C)C)C)C	cyprotene	192.38	4.24	0	0	56.5	1.8	2.1	0.08	0	0	0	12.54	6.2	-4.83	medium_risk	negative
MOL004045	[C@@H]12C([C@@H]1C=CC(=C)[C@H]1[C@H]2[C@@H](CC1)C)(C)C	dehydroaromadendrene	202.37	3.78	0	0	53.59	1.84	2.06	0.1	0	0	0	11.69	3.77	-5	medium_risk	negative
MOL004046	CSSSSC	Dimethyl tetrasulfide	158.36	2.57	0	0	51.34	2.02	2.14	0	0	101.2	3	12.18	1.04	-2.25	medium_risk	negative
MOL004047	[C@@]12([C@@H](C[C@H](CC1)C(C)C)C(=CCC2)C)C	epi-alpha-selinene	206.41	4.95	0	0	24.42	1.82	2.12	0.08	0	0	1	0	6.13	-5.45	medium_risk	negative
MOL004048	OC[C@@H]([C@@H]([C@H](C(=O)CO)O)O)O	keto-L-fructose	180.18	-2.69	5	6	49.67	-1.63	-3.62	0.03	0	118.22	5	7.4	-2.23	0.35	low_risk	negative
MOL004049	[C@@H]1(C[C@@H]2[C@](CC1)([C@@H]1[C@@H]([C@@H](C2)O)[C@@H]2[C@]([C@H](C1)O)([C@H](CC2)[C@H](C)CCCC(CO)CO)C)C)O	5beta-Cyprinol	452.75	2.98	5	5	12.57	-0.69	-1.55	0.83	0	101.15	7	0	2.58	-3.96	low_risk	negative
MOL004050	[C@H]1(c2c(C(=CC1)C(C)C)cc(cc2)C)C	gamma-Calacorene	200.35	4.79	0	0	26.55	1.89	1.96	0.08	0	0	1	0	5.45	-4.86	medium_risk	positive
MOL004051	O[C@@]1([C@@H]2[C@@H]([C@@](O)(CC[C@H](C2)C(=C)C)C)CC1)C	(1S,3aS,4S,7R,8aS)-7-isopropenyl-1,4-dimethyl-2,3,3a,5,6,7,8,8a-octahydroazulene-1,4-diol	238.41	2.62	2	2	72	0.7	0.66	0.11	0	40.46	1	8.86	2.84	-2.81	low_risk	negative
MOL004052	O[C@H]1C(=C)[C@H]2[C@@](CC[C@H](C2)C(=C)C)(CC1)C	isocyperol	220.39	3.71	1	1	22.08	1.27	1.29	0.1	0	20.23	1	0	3.86	-3.7	low_risk	negative
MOL004053	c1cc(ccc1)c1c2c(oc(=O)c1)cc(c(c2)OC)O	Isodalbergin	268.28	3.1	1	4	35.45	0.8	0.2	0.2	0	59.67	2	3.62	3.76	-3.58	medium_risk	negative
MOL004054	O=C1[C@@H]2[C@H](C(C2)(C)C)CCC(=C)[C@@H](O)CC1	isokobusone	222.36	2.3	1	2	39.63	0.67	0.51	0.11	0	37.3	0	4.42	1.93	-2.71	low_risk	negative
MOL004055	[C@@H]1(CN(C[C@H](C1)c1[nH]c(=O)ccc1)C)CO	6-[(3S,5R)-1-methyl-5-methylol-3-piperidyl]-2-pyridone	222.32	-0.37	2	4	69.55	0.16	-0.24	0.09	0	56.33	2	3.67	0.24	-0.93	medium_risk	positive
MOL004056	[C@H]12[C@@H](CC=C([C@@H]1CCC(=C2)C)C)C(C)C	α-Cadinene	204.39	4.75	0	0	14.76	1.87	2.04	0.08	0	0	1	0	5	-4.3	medium_risk	positive
MOL004057	[C@@H]12[C@@]3(CC[C@H](C[C@@H]1[C@@H](CC2)C)C(=C)C3)C	(-)-Isorotundene	204.39	4.43	0	0	50.72	1.83	2.13	0.1	0	0	0	4.89	4.78	-5.18	medium_risk	negative
MOL004058	c12c(c(c3c(c1OC)cco3)OC)oc(cc2=O)C	Khell	260.26	2.17	0	5	33.19	1.12	0.6	0.19	0	61.81	2	10.87	1.78	-3.06	low_risk	negative
MOL004059	O1[C@H]([C@H](O)[C@@H](O)[C@H](O)[C@H]1OCc1oc2c(c(=O)c1)c(OC)c1c(occ1)c2)CO	khellol glucoside	408.39	-0.45	4	10	74.96	-1.05	-1.56	0.72	0	151.96	5	14.34	-0.43	-1.58	low_risk	positive
MOL004060	OCc1oc2c(c(=O)c1)c(OC)c1c(occ1)c2	Khellol	246.23	1.3	1	5	68.36	0.42	-0.05	0.18	0	72.81	2	10.63	0.88	-2.06	low_risk	negative
MOL004061	O1[C@]2([C@@H]1CCC(=O)[C@@H]1[C@H](C(C1)(C)C)CC2)C	kobusone	222.36	2.11	0	2	39.16	1.01	1.08	0.13	0	29.6	0	6.02	2.5	-3.32	low_risk	positive
MOL004062	[C@H]1([C@@H]([C@H]([C@@H](OC1)O[C@@H]1[C@]([C@@H]2[C@](CC1)([C@@H]1[C@@](CC2)([C@]2(C(=CC1)[C@@H]1[C@@](CC2)(CCC(C1)(C)C)C(=O)O)C)C)C)(CO)C)C)O)O	Koelreuteria saponin A	602.94	5.21	4	7	17.03	-0.33	-1.13	0.4	0	116.45	4	0	5.6	-5.25	low_risk	positive
MOL004063	[C@@H]12C([C@@H]1CC[C@@H]([C@@H]1[C@H]2[C@@H](CC1)C)C)(C)C	ledane	206.41	4.42	0	0	52.82	1.83	2.12	0.1	0	0	0	11.8	4.08	-5.95	medium_risk	negative
MOL004065	[C@]12([C@H]3C(=O)C=C([C@@H]1[C@H]3[C@@H](CC2)C(C)C)C)C	mustakone	218.37	3.24	0	1	16.91	1.32	1.45	0.14	0	17.07	1	0	2.58	-3.74	low_risk	positive
MOL004066	[C@]12([C@@H](CC=CC2=CC[C@H](C1)C(=C)C)C)C	nootkatene	202.37	4.31	0	0	33.13	1.85	2.06	0.08	0	0	1	7.07	5.94	-4.73	medium_risk	positive
MOL004067	O=C1C[C@H]([C@@]2(C[C@@H](CCC2=C1)C(=C)C)C)C	()-Nootkatone	218.37	3.61	0	1	33.04	1.36	1.51	0.1	0	17.07	1	4.39	3.89	-3.88	low_risk	negative
MOL004068	O1[C@]23[C@]4([C@H](C[C@@](CC4)(C)C=C)C(=O)C[C@@H]2[C@@](CCC3)(C1=O)C)C	rosenonolactone	316.48	3.38	0	3	79.84	0.72	0.43	0.37	0	43.37	1	6.55	3.63	-5.3	low_risk	positive
MOL004069	[C@H]12[C@@H]([C@@H](CC2)C)C[C@@H]2CC[C@]1(C=C2C)C	rotundene	204.39	4.37	0	0	48.39	1.83	2.13	0.1	0	0	0	4.94	5.12	-5.26	medium_risk	positive
MOL004070	[C@@H]1(CC[C@@H]2[C@]3([C@@H](C(=C)[C@@H](C[C@H]12)CC3)O)C)C	rotundenol	220.39	3.46	1	1	74.95	1.32	1.5	0.12	0	20.23	0	7.51	3.67	-3.95	low_risk	negative
MOL004071	O(c1c2CN3[C@@H](Cc2ccc1OC)c1c(CC3)cc(OC)c(OC)c1)C	Hyndarin	355.47	3.6	0	5	73.94	1	0.62	0.64	0	40.16	4	2.42	3.09	-4.16	low_risk	negative
MOL004072	c1(cc(c2c(c1CC=C(C)C)oc(c(c2=O)O[C@H]1O[C@H]([C@H]([C@H]([C@H]1O)O)O[C@H]1O[C@H]([C@H]([C@@H]([C@H]1O)O)O)CO)C)c1ccc(cc1)O)O)O[C@@H]1O[C@H]([C@H]([C@@H]([C@H]1O)O)O)CO	Rouhuoside	824.86	-1.23	12	20	3.46	-2.66	-4.01	0.31	0	328.35	11	0	-0.19	-2.27	ambiguous	positive
MOL004073	O([C@H]1[C@H](O)[C@@H](O)[C@H](O)[C@H](O1)CO)[C@@H]1CC[C@]2(C(=CC[C@@H]3[C@H]4CC[C@H]([C@@H](/C=C/[C@@H](CC)C(C)C)C)[C@@]4(C)CC[C@@H]23)C1)C	stigmasterol glucoside	574.93	5.89	4	6	21.32	-0.21	-0.92	0.63	0	99.38	8	0	5.3	-5.18	low_risk	positive
MOL004074	O[C@@H]1CC[C@]2(C(=CC[C@@H]3[C@H]4CC[C@H]([C@@H](/C=C/[C@@H](CC)C(C)C)C)[C@@]4(C)CC[C@@H]23)C1)C	stigmasterol glucoside_qt	412.77	7.64	1	1	43.83	1.31	0.84	0.76	0	20.23	5	5.64	6.95	-7.18	low_risk	positive
MOL004075	[C@H]1(C(=C2[C@]3(C1)[C@@H](CC[C@H]([C@@H]2O)C3(C)C)C)C)O	sugebiol	236.39	2.18	2	2	73.37	0.59	0.39	0.14	0	40.46	0	-0.97	2.22	-2.55	low_risk	negative
MOL004076	O[C@H]1[C@@H]2C([C@@]3([C@@H](CC2)C)C1=C(C(=O)C3)C)(C)C	sugeonol	234.37	2.14	1	2	19.54	0.72	0.71	0.14	0	37.3	0	0	2.49	-2.84	low_risk	negative
MOL004077	O([C@H]1[C@@H]2C([C@@]3([C@@H](CC2)C)C1=C(C(=O)C3)C)(C)C)C(=O)C	sugeonyl acetate	276.41	2.52	0	3	45.08	0.72	0.58	0.2	0	43.37	2	4.22	3.37	-3.66	low_risk	positive
MOL004078	O[C@H]1[C@@H]2C([C@@]3([C@@H]([C@@H](O)C2)C)C1=C([C@@H](O)C3)C)(C)C	sugetriol	252.39	1.01	3	3	68.87	-0.1	-0.65	0.16	0	60.69	0	8.51	0.79	-1.69	low_risk	negative
MOL004079	[C@@H]1(CC[C@@H](c2c1cc(cc2)C)C)C(C)C	(E)-calamenene	202.37	5.04	0	0	17.31	1.89	2.1	0.08	0	0	1	0	5.6	-6.11	medium_risk	positive
MOL004080	O(C(COC(=O)C)COC(=O)C)C(=O)C	Vanay	218.23	-0.27	0	6	7.24	0.08	-0.14	0.06	0	78.9	8	0	0.4	-1.29	low_risk	negative
MOL004082	O(C(COC(=O)CCCCCCCCCCCCCCCCC)COC(=O)CCCCCCCCCCCCCCCCC)C(=O)CCCCCCCCCCCCCCCCC	TGL	891.67	22.26	0	6	15.13	0.54	-1.12	0.13	0	78.9	56	0	10.68	-7.9	low_risk	negative
MOL004119	c1cc(oc1C)C=O	5-METHYLFURFURAL	110.12	1.13	0	2	43.92	1.07	1.48	0.01	0.16	30.21	1	11.9	0.69	-0.87	low_risk	positive
MOL004328	[C@H]1(CC(=O)c2c(cc(cc2O1)O)O)c1ccc(cc1)O	naringenin	272.27	2.3	3	5	59.29	0.28	-0.37	0.21	0.4	86.99	1	16.98	2.47	-3.11	medium_risk	negative
MOL004368	c1(c(c(=O)c2c(o1)cc(cc2O)O)O[C@@H]1O[C@@H]([C@@H]([C@@H]([C@H]1O)O)O)CO)c1cc(c(cc1)O)O	Hyperin	464.41	-0.59	8	12	6.94	-1.42	-2.08	0.77	0	210.51	4	0	0.02	-1.98	high_risk	negative
MOL004385	c1(cc(c2c(c1)oc(cc2=O)c1ccc(c(c1)CC=C(C)C)O)O)O	Yinyanghuo D	338.38	4.19	3	5	13.99	0.61	-0.53	0.38	0	90.9	3	0	3.32	-4.44	medium_risk	positive
MOL004480	C(=O)(C)O	acetic acid	60.06	-0.23	1	2	47.87	0.42	0.72	0	0.29	37.3	0	12.21	-0.12	0.73	low_risk	negative
MOL004581	[C@@H]12C[C@@H](CC=C1COC(=O)C)C2(C)C	[(1R,5S)-7,7-dimethyl-4-bicyclo[3.1.1]hept-3-enyl]methyl acetate	194.3	2.16	0	2	24.6	1.22	1.43	0.08	0.22	26.3	3	0	3.39	-2.87	low_risk	negative
MOL004582	c12c(cccc1C)cccc2	Methyl naphthalene	142.21	3.23	0	0	39.01	1.9	1.91	0.04	0.47	0	0	11.81	3.84	-3.94	medium_risk	positive
MOL004583	O([C@@H]1[C@@H]2[C@]([C@@]3(C(=C1)[C@@H]1[C@]([C@@H](O)C3)(CCCC1)CO)C)(CC[C@H]1[C@@]2(CC[C@@H](O[C@@H]2O[C@@H]([C@@H](O[C@@H]3O[C@@H]([C@@H](O)[C@@H](O)[C@H]3O)C)[C@H](O)[C@H]2O)CO[C@@H]2O[C@@H]([C@@H](O)[C@@H](O)[C@H]2O)CO)C1(C)C)C)C)C	11α-methoxysaikosaponin f	931.25	-0.33	11	18	2	-3.01	-3.8	0.08	0.22	287.14	10	0	0.51	-3.27	ambiguous	negative
MOL004584	O([C@H]1C=C2[C@@]([C@]3([C@@H]1[C@@]1([C@H](CC3)C([C@H](O)CC1)(C)C)C)C)(C[C@H](O)[C@]1([C@@H]2CCCC1)CO)C)C	11α-methoxysaikosaponin f_qt	460.77	4.03	3	4	28.53	0.09	-0.42	0.75	0.22	69.92	2	0	4.46	-4.79	low_risk	positive
MOL004585	C(CCCCCC)/C=C/C=C/C=O	2,4-Dodecadienal	180.32	4.12	0	1	17.79	1.46	1.57	0.03	0.29	17.07	8	0	5.04	-4.82	medium_risk	positive
MOL004586	OC/C=C/C=C/CCCC	trans,trans-nona-2,4-dienol	140.25	2.5	1	1	27.45	1.19	1.13	0.02	0.27	20.23	5	0	3.28	-2.57	low_risk	negative
MOL004587	OC(=O)/C=C/CCCC	Heptenoic acid	128.19	2.24	1	2	36.1	0.84	1	0.01	0.31	37.3	4	1.49	2.41	-1.91	low_risk	negative
MOL004588	O=C1[C@@H](CCC1)C	(2R)-2-methylcyclopentan-1-one	98.16	1.18	0	1	60.04	1.21	1.66	0.01	0.27	17.07	0	11.19	0.98	-0.74	low_risk	negative
MOL004589	C(C(C)C)CCCC	Methylheptane	114.26	3.82	0	0	28.65	1.79	2.12	0.01	0.21	0	4	0	4.71	-4.39	medium_risk	positive
MOL004590	C(CCCCCCCCC)CCCCC(C)C	2-METHYLHEXADECANE	240.53	7.92	0	0	4.19	1.84	2.01	0.07	0.16	0	13	0	8.98	-7.26	medium_risk	negative
MOL004591	OC(=O)/C=C/CCCCCC	Nonenoic acid	156.25	3.15	1	2	65.17	0.95	1.08	0.02	0.29	37.3	6	4.57	3.53	-2.77	low_risk	negative
MOL004592	OC(=O)/C=C/CCCCC	2-Octenic acid	142.22	2.7	1	2	43.49	0.88	1	0.02	0.3	37.3	5	3.55	3.01	-2.28	low_risk	negative
MOL004593	O1[C@]23[C@]([C@]4([C@H]([C@@]5([C@H](CC4)[C@@]([C@@H](O[C@@H]4O[C@@H]([C@H](O)[C@H](O[C@@H]6O[C@@H]([C@@H](O)[C@H](OC(=O)C)[C@H]6O)CO)[C@H]4O)C)CC5)(CO)C)C)C=C3)C)(C[C@@H](O)[C@@]3([C@@H]2CC(CC3)(C)C)C1)C	3'-O-Acetylsaikosaponin D	823.14	1.49	7	14	48.6	-1.6	-2.25	0.07	0.22	214.06	8	14.71	2.6	-4.53	ambiguous	positive
MOL004594	O1[C@]23[C@]([C@]4([C@@H](C=C3)[C@@]3([C@H](CC4)[C@@]([C@@H](O)CC3)(CO)C)C)C)(C[C@@H](O)[C@@]3([C@@H]2CC(C)(CC3)C)C1)C	3'-O-Acetylsaikosaponin D_qt	472.78	3.71	3	4	26.16	0.16	-0.68	0.63	0.21	69.92	1	0	4.43	-5.4	low_risk	positive
MOL004595	O([C@@H]1[C@]([C@H]2[C@@]([C@H]3[C@]([C@]4(C(=C5[C@]([C@H](O)C4)(CCC(C5)(C)C)CO)C=C3)C)(CC2)C)(CC1)C)(CO)C)[C@@H]1O[C@@H]([C@H](O)[C@H](O[C@@H]2O[C@@H]([C@@H](O)[C@H](OC(=O)C)[C@H]2O)COC(=O)C)[C@H]1O)C	3',6'-O,O-diacetylsaikosaponin b2	865.18	1.92	7	15	17.74	-1.81	-2.69	0.09	0.24	231.13	11	0	2.99	-4.14	ambiguous	positive
MOL004596	O[C@@H]1[C@]([C@H]2[C@@]([C@@H]3C=CC4=C5[C@]([C@H](O)C[C@]4([C@@]3(CC2)C)C)(CCC(C)(C5)C)CO)(CC1)C)(CO)C	3',6'-O,O-diacetylsaikosaponin b2_qt	472.78	3.77	4	4	14.19	-0.09	-0.99	0.74	0.21	80.92	2	0	4.1	-4.58	ambiguous	positive
MOL004597	C(=O)(C)O[C@@H]1[C@H]([C@@H](O[C@@H]([C@H]1O)CO)O[C@@H]1[C@H]([C@@H](O[C@@H]([C@H]1O)C)O[C@@H]1CC[C@]2([C@@H]([C@]1(C)CO)CC[C@]1([C@@]3(C[C@@H]([C@]4(CCC(C[C@@H]4C3=CC[C@@H]21)(C)C)CO)O)C)C)C)O)O	3'-O-acetylsaikosaponin b2	825.16	1.79	8	14	8.33	-1.71	-2.56	0.11	0.21	225.06	9	0	2.86	-4.07	ambiguous	positive
MOL004598	COc1c(OC)c(c2c(c1)oc(c(c2=O)OC)c1cc(c(c(c1)OC)OC)OC)OC	3,5,6,7-tetramethoxy-2-(3,4,5-trimethoxyphenyl)chromone	432.46	2.54	0	9	31.97	0.75	0.08	0.59	0.13	94.82	8	15.54	2.59	-4.27	low_risk	negative
MOL004599	C(C[C@@H](CC)C)(CC)(C)C	3,3,5-trimethylheptane	142.32	4.28	0	0	47.49	1.8	2.1	0.02	0.25	0	4	10.76	5.6	-4.97	medium_risk	negative
MOL004600	c1(c2cc(c(cc2)OC)O)c(c(=O)c2c(o1)cc(cc2O)O)OC	FLAVONE,3,5,7-TRIHYDROXY-3,4-DIMETHOXY	330.31	1.82	3	7	12.7	0.37	-0.5	0.33	0.31	109.36	3	0	2.55	-3.19	medium_risk	negative
MOL004601	[C@](CCCC(C)C)(CC)(C)O	ZINC01716732	158.32	3.24	1	1	33.08	1.26	1.3	0.02	0.24	20.23	5	5.57	3.85	-2.65	low_risk	positive
MOL004602	C1CCCC(=O)C[C@@H](CCCCCC1)C	(3R)-3-methylcyclotridecan-1-one	210.4	4.62	0	1	37.65	1.47	1.78	0.07	0.16	17.07	0	7.26	5.07	-5.42	low_risk	positive
MOL004603	C(=C\CC)(\CC)/C(=C)C	3-ETHYL-2-METHYL-1,3-HEXADIENE	124.25	3.62	0	0	45.42	1.85	2.14	0.01	0.29	0	3	11.81	4.76	-2.57	medium_risk	negative
MOL004604	CCCCC(=O)CC	Heptan-3-on	114.21	2	0	1	68.44	1.29	1.66	0.01	0.25	17.07	4	11	2.09	-1.46	low_risk	negative
MOL004605	[C@H](CCCCCCCCC)(CC)C	3-methyldodecane	184.41	6.1	0	0	5.73	1.81	2.03	0.03	0.19	0	9	0	7.41	-6.26	medium_risk	negative
MOL004606	[C@@H](CCC[C@@H](CCC)C)(CCCCC)C	4,8-dimethyltridecane	212.47	6.81	0	0	2.77	1.81	1.96	0.04	0.19	0	10	0	8.08	-6.81	medium_risk	negative
MOL004607	[C@H]([C@H](CC)O)(CCC)C	ZINC03860615	130.26	2.65	1	1	26.21	1.23	1.39	0.01	0.23	20.23	4	0	2.56	-1.81	low_risk	positive
MOL004608	O1[C@@H](CCCC)CCC1=O	(5S)-5-butyloxolan-2-one	142.22	2.09	0	2	65.08	1.16	1.43	0.02	0.26	26.3	3	-0.76	1.94	-1.86	low_risk	positive
MOL004609	o1c2c(c(O)c(OC)c(OC)c2)c(=O)cc1c1c(O)cc(O)c(OC)c1	Areapillin	360.34	2.29	3	8	48.96	0.6	-0.29	0.41	0.16	118.59	4	16.52	2.3	-3.43	low_risk	positive
MOL004610	O1[C@@H](CCCCCCC)CCC1=O	gamma-Undecalactone	184.31	3.46	0	2	49.12	1.25	1.41	0.04	0.22	26.3	6	4.48	3.74	-3.58	low_risk	positive
MOL004611	[C@@](CCCCC)(CCCC)(CC)C	5-methyl-5-ethyldecane	184.41	5.85	0	0	6.58	1.84	2.02	0.03	0.2	0	8	0	7.21	-6.01	medium_risk	negative
MOL004612	[C@H](CCCCC)(CCCC)C	5-methyldecane	156.35	5.19	0	0	15.23	1.81	2.04	0.02	0.2	0	7	0	6.15	-5.65	medium_risk	negative
MOL004613	C1(=O)O[C@]2(C3=C1C=CCC3)[C@H]1[C@H](CCC3=C1C(=O)O/C/3=C/CCC)[C@@H]2CCC	6,7,3',8'-diligustilide	380.52	5.17	0	4	9.83	0.79	0.48	0.7	0.32	56.51	4	0	5.54	-4.89	medium_risk	positive
MOL004614	o1c2c(cc(OC)c(OC)c2OC)ccc1=O	Fraxidin Methyl Ether	236.24	1.85	0	5	18.15	0.77	0.66	0.12	0.21	57.9	3	0	1.78	-2.68	low_risk	negative
MOL004615	c1(ccc(cc1OC)C(=O)O[C@@H]1C[C@@]([C@@H]2[C@H]1C=CO[C@H]2O[C@H]1O[C@@H]([C@@H]([C@H]([C@H]1O)O)O)CO)(O)C)O	6-O-Vanilloylajugol	498.53	-1.31	6	12	12.83	-1.57	-2.33	0.86	0.28	184.6	7	0	-0.35	-2.29	high_risk	positive
MOL004616	C(C[C@@H](CCC=C)O)C	7-Octen-4-ol	128.24	2.39	1	1	31.46	1.13	1.15	0.01	0.28	20.23	5	3.91	2.45	-1.76	low_risk	positive
MOL004617	o1c2c(ccc(OC)c2)ccc1=O	Ayapanin	176.18	1.88	0	3	41.55	0.97	0.84	0.06	0.3	39.44	1	1.66	2.06	-2.31	medium_risk	negative
MOL004618	C(CCCCCC)(CCCCCC)C	7-Methyltridecane	198.44	6.55	0	0	4.64	1.83	1.99	0.04	0.18	0	10	0	7.87	-6.6	medium_risk	negative
MOL004619	C(=C)CCCCCCC(=O)O	8-NONENOIC ACID	156.25	2.78	1	2	52.31	0.94	1	0.02	0.3	37.3	7	4.54	2.84	-2.36	low_risk	negative
MOL004620	O1[C@@H](n2c3ncnc(N)c3nc2)[C@H](O)[C@@H](O)[C@@H]1CO	Ara-Furan-A	267.28	-2.02	5	8	20.39	-1.65	-2.13	0.18	0.21	139.54	2	0	-1.21	-1.28	medium_risk	negative
MOL004621	OC[C@H](O)[C@H](O)[C@H](O)CO	Adonitol	152.17	-2.43	5	5	17.61	-1.34	-3.48	0.02	0.24	101.15	4	0	-2.53	0.64	low_risk	negative
MOL004623	c1(c(cc2c(c1)C=CC(O2)(C)C)OC)C(=O)C	Encecalin	232.3	2.34	0	3	21.36	1.17	1	0.11	0.28	35.53	2	0	3.02	-3.86	medium_risk	negative
MOL004624	[C@@]123[C@H]([C@@H]([C@]([C@]45[C@H]1CC[C@H]([C@H]4O)C(=C)C5=O)(OC3)O)O)C(CCC2)(C)C	Longikaurin A	348.48	1.16	3	5	47.72	0.08	0.09	0.53	0.27	86.99	0	1.71	1.04	-2.17	low_risk	negative
MOL004625	O1[C@@H]([C@H]([C@@H]([C@H]([C@@H]1O[C@@H]1C([C@@H]2[C@](CC1)([C@@H]1[C@@](CC2)([C@]2(C(=CC1)[C@@H]1[C@@]([C@H](C2)O)(CCC(C1)(C)C)CO)C)C)C)(C)C)O)O)O)C(=O)O	Longispinogenin 3-O-beta-D-glucuronopyranoside	634.94	3.57	6	9	9.68	-1.08	-1.76	0.34	0.26	156.91	4	0	3.96	-4.64	ambiguous	positive
MOL004626	C1[C@@H](C([C@H]2[C@](C1)([C@@H]1[C@@](CC2)([C@]2(C(=CC1)[C@@H]1[C@@]([C@H](C2)O)(CCC(C1)(C)C)CO)C)C)C)(C)C)O	Longispinogenin	458.8	5.11	3	3	14.48	0.23	-0.2	0.75	0.22	60.69	1	0	5.73	-5.06	low_risk	positive
MOL004627	CCCCCC(=O)OC	Methyl hexoate	130.21	2.06	0	2	52.44	1.17	1.26	0.01	0.19	26.3	5	5.62	2.38	-1.76	low_risk	positive
MOL004628	C1CCC(=O)N2[C@@H]1[C@H]1C[C@@H](C2)[C@@H]2N(C1)CC[C@@H](C2)O	Octalupine	264.41	-0.07	1	4	47.82	0.48	0.3	0.28	0.17	43.78	0	4.17	0.96	-1.44	low_risk	negative
MOL004629	c1cccc(c1)CC(=O)O	PAC	136.16	1.47	1	2	72.35	0.84	0.97	0.02	0.43	37.3	2	-2.03	1.72	-1.58	medium_risk	negative
MOL004631	c12c(c(=O)c(co2)c2ccc(cc2)O)ccc(c1O)O	7,8,4'-Trihydroxyisoflavone	270.25	2.07	3	5	20.67	0.45	-0.37	0.22	0.41	90.9	1	0	2.49	-3.06	medium_risk	negative
MOL004632	C1C(=O)[C@]([C@H]2[C@](C1)([C@@H]1[C@@](CC2)([C@]2([C@H](CC1)[C@@H]1[C@@](CC2)(CC[C@H]1C(=C)C)C(=O)O)C)C)C)(CO)C	Pulsatillic acid	470.76	5.39	2	4	24.49	0.12	-0.47	0.77	0.27	74.6	3	0	4.99	-5.68	low_risk	negative
MOL004633	C1[C@@H]([C@@]([C@H]2[C@](C1)([C@@H]1[C@@](CC2)([C@]2([C@]3(C=C1)[C@H]1[C@@]([C@H](C2)O)(CCC(C1)(C)C)CO3)C)C)C)(C)CO)O	Saikogenin F	472.78	3.71	3	4	25.88	0.09	-0.71	0.63	0.21	69.92	1	0	4.43	-5.4	low_risk	positive
MOL004634	C1[C@@H]([C@@]([C@H]2[C@](C1)([C@@H]1[C@@](CC2)([C@]2([C@]3(C=C1)[C@H]1[C@@]([C@@H](C2)O)(CCC(C1)(C)C)CO3)C)C)C)(C)CO)O	Saikogenin G	472.78	3.71	3	4	16.92	0.21	-0.55	0.63	0.21	69.92	1	0	4.43	-5.4	low_risk	positive
MOL004635	C1[C@@H]([C@@]([C@H]2[C@](C1)([C@@H]1[C@@](CC2)([C@]2([C@]3(C=C1)[C@H]1[C@@]([C@H](C2)O)(CCC(C1)(C)C)CO3)C)C)C)(C)CO)O[C@@H]1O[C@@H]([C@@H]([C@@H]([C@H]1O)O[C@@H]1O[C@@H]([C@H]([C@@H]([C@H]1O)O)O)CO)O)C	saikosaponin a	781.1	1.11	8	13	32.39	-1.95	-2.93	0.09	0.25	207.99	6	15.37	2.14	-4.06	ambiguous	negative
MOL004636	C1[C@@H]([C@]([C@H]2[C@@](C1)([C@@H]1[C@@](CC2)([C@]2(C(=C3[C@@]([C@@H](C2)O)(CCC(C3)(C)C)CO)C=C1)C)C)C)(CO)C)O[C@@H]1O[C@@H]([C@@H]([C@@H]([C@H]1O)O[C@@H]1O[C@@H]([C@H]([C@@H]([C@H]1O)O)O)CO)O)C	Saikosaponin B	781.1	1.17	9	13	5.94	-2.15	-3.13	0.13	0.23	218.99	7	0	1.52	-3.75	ambiguous	positive
MOL004637	C1[C@H]([C@@]([C@H]2[C@](C1)([C@@H]1[C@@](CC2)([C@]2([C@]3(C=C1)[C@H]1[C@@]([C@@H](C2)O)(CCC(C1)(C)C)CO3)C)C)C)(C)CO)O[C@@H]1O[C@@H]([C@@H]([C@@H]([C@H]1O)O[C@@H]1O[C@@H]([C@H]([C@@H]([C@H]1O)O)O)CO)O)C	Saikosaponin D	781.1	1.11	8	13	34.39	-1.94	-2.89	0.09	0.25	207.99	6	15.16	2.14	-4.06	ambiguous	positive
MOL004638	C1[C@@H]([C@@]([C@H]2[C@@](C1)([C@@H]1[C@@](CC2)([C@]2(C(=C3[C@@]([C@H](C2)O)(CCC(C3)(C)C)CO)C=C1)C)C)C)(C)CO)O[C@@H]1O[C@@H]([C@@H]([C@@H]([C@H]1O)O[C@@H]1O[C@@H]([C@H]([C@@H]([C@H]1O[C@H]1OC[C@H]([C@@H]([C@H]1O)O)O)O)O)CO)O)C	Saikosaponin K	913.23	-0.07	11	17	2.94	-3.07	-3.8	0.06	0.25	277.91	9	0	0.87	-3.31	ambiguous	positive
MOL004639	C1[C@@H]([C@@]([C@H]2[C@@](C1)([C@@H]1[C@@](CC2)([C@]2(C(=C3[C@@]([C@@H](C2)O)(CC[C@@](C3)(C(=O)OC[C@@H]2[C@H]([C@@H]([C@H]([C@@H](O2)OC[C@@H]([C@@H](O)[C@@H](CO)O)O)O)O)O)C)CO)C=C1)C)C)C)(C)CO)O[C@@H]1O[C@@H]([C@@H]([C@@H]([C@H]1O)O[C@@H]1O[C@@H]([C@H]([C@@H]([C@H]1O)O)O)CO)O)C	Saikosaponin V	1107.39	-3.28	16	24	3.23	-3.94	-4.91	0.03	0.24	405.36	17	0	-1.06	-2.88	ambiguous	positive
MOL004640	O1[C@H]([C@@H]([C@@H]([C@H]([C@@H]1C)O)O)O)O[C@H]1[C@@H]([C@H]([C@@H](O[C@@H]1CO[C@@H]1O[C@@H]([C@H]([C@@H]([C@H]1O)O)O)CO)O[C@@H]1C([C@@H]2[C@@]([C@@H]3[C@@](CC2)([C@]2(C(=CC3)[C@H]3[C@@]([C@H](C2)O)(CCC(C3)(C)C)CO)C)C)(CC1)C)(C)C)O)O	Saikosaponin f	929.28	0.76	11	17	1.76	-3.02	-4.02	0.08	0.25	277.91	9	0	1.88	-3.68	ambiguous	positive
MOL004641	O[C@@H]1C(C)([C@@H]2[C@@](C)([C@H]3CC=C4[C@]([C@@]3(CC2)C)(C[C@H](O)[C@@]2(CO)CCC(C)(C)C[C@@H]42)C)CC1)C	(3S,4aS,6aR,6bS,8S,8aS,12aS,14aR,14bR)-4,4,6a,6b,11,11,14b-heptamethyl-8a-methylol-1,2,3,4a,5,6,7,8,9,10,12,12a,14,14a-tetradecahydropicene-3,8-diol	458.8	5.11	3	3	12.07	0.23	-0.75	0.75	0.22	60.69	1	0	5.73	-5.06	low_risk	positive
MOL004642	O([C@@H]1[C@@H]2[C@]([C@@]3(C(=C1)[C@@H]1[C@]([C@H](O)C3)(CCC(C1)(C)C)CO)C)(CC[C@H]1[C@@]2(CC[C@@H](O[C@@]2(O[C@@H]([C@@H](O[C@@H]3O[C@@H]([C@@H](O)[C@@H](O)[C@H]3O)CO)[C@H]2O)CO)CO)C1(C)C)C)C)C	Saikosaponin t	813.15	0.94	9	14	34.46	-2.26	-3.13	0.13	0.22	228.22	9	4.93	1.91	-3.86	ambiguous	negative
MOL004643	O([C@H]1C=C2[C@@]([C@@]3(CC[C@H]4[C@@]([C@H]13)(CC[C@@H](O)C4(C)C)C)C)(C[C@@H](O)[C@]1([C@@H]2CC(CC1)(C)C)CO)C)C	Saikosaponin t_qt	488.83	4.49	3	4	16.69	0.26	-0.23	0.71	0.19	69.92	2	0	4.9	-5.09	low_risk	positive
MOL004644	c1(c(cc2c(c1)cc(o2)c1c(cc(cc1)OC)O)OC)O	Sainfuran	286.3	3.38	2	5	79.91	0.9	0.23	0.23	0.22	72.06	3	8.58	3.31	-3.27	medium_risk	negative
MOL004646	c1(c(c(c2c(c1OC)oc(cc2=O)c1cc(c(cc1)O)OC)O)O)OC	Thymonin	360.34	2.29	3	8	1.97	0.65	-0.36	0.41	0.21	118.59	4	0	2.23	-3.51	low_risk	negative
MOL004647	CCCCCCCCCCCCC(=O)O	TDA	214.39	5	1	2	22.32	1.04	0.89	0.05	0.21	37.3	11	0	5.57	-4.74	low_risk	negative
MOL004648	C(/C=C(/C)\C=C\C=C(\C)/C=C/C1=C(C)CCCC1(C)C)CC(O)(O)O	Troxerutin	346.56	5.89	3	3	31.6	0.35	-0.38	0.28	0.3	60.69	7	4.36	4.97	-4.86	medium_risk	positive
MOL004649	[C@@H]1(n2c(=O)[nH]c(=O)cc2)O[C@H]([C@H]([C@H]1O)O)CO	1-[(2R,3R,4S,5S)-3,4-dihydroxy-5-(hydroxymethyl)oxolan-2-yl]pyrimidine-2,4-dione	244.23	-2.45	4	8	17.85	-1.19	-1.69	0.11	0.29	124.78	2	0	-2.1	-0.03	low_risk	positive
MOL004650	c1(c(cc(cc1)C=O)OC)OC(=O)C	Acetovanillin	194.2	1.34	0	4	28.17	0.59	0.38	0.06	0.28	52.6	4	0	1.51	-2.31	low_risk	negative
MOL004651	O=C/C=C\CCCCCCCC	cis-2-Undecenal	168.31	4.11	0	1	47.07	1.39	1.66	0.03	0.26	17.07	8	7.22	4.93	-4.48	low_risk	negative
MOL004652	C1[C@@H](C[C@H]2[C@](C1)([C@@H]1C(=CC2)[C@H]2[C@](CC1)([C@H](CC2)[C@@H](/C=C/[C@H](C(C)C)CC)C)C)C)O[C@@H]1O[C@@H]([C@H]([C@@H]([C@H]1O)O)O)CO	(2R,3R,4S,5S,6R)-2-[[(3S,5S,9R,10S,13R,14R,17R)-17-[(E,2R,5S)-5-ethyl-6-methylhept-3-en-2-yl]-10,13-dimethyl-2,3,4,5,6,9,11,12,14,15,16,17-dodecahydro-1H-cyclopenta[a]phenanthren-3-yl]oxy]-6-(hydroxymethyl)oxane-3,4,5-triol	574.93	5.89	4	6	21.2	-0.2	-0.99	0.63	0.21	99.38	8	0	5.82	-5.16	low_risk	positive
MOL004653	C(=O)(/C(=C/C)/C)O[C@@H]1c2c(ccc3ccc(=O)oc23)OC([C@@H]1OC(=O)/C(=C/C)/C)(C)C	(+)-Anomalin	426.5	5.05	0	7	46.06	0.46	0	0.66	0.36	92.04	6	1.03	4.67	-5	medium_risk	negative
MOL004654	CCCC/C=C/CO	2-HEPTENOL	114.21	2.03	1	1	26.46	1.11	1.23	0.01	0.22	20.23	4	0	2.34	-1.52	low_risk	negative
MOL004655	c1(c2ccccc2)ccccc1	PHPH	154.22	3.35	0	0	29.79	1.9	1.89	0.04	0.47	0	1	0	4.02	-4.01	medium_risk	positive
MOL004656	O=C1C[C@H](C(C)C)CC=C1C	(5R)-5-isopropyl-2-methyl-1-cyclohex-2-enone	152.26	2.56	0	1	35.17	1.35	1.69	0.03	0.29	17.07	1	11.52	2.75	-2.05	low_risk	positive
MOL004657	O1[C@@]2([C@H]1CCC(=C)[C@@H]1[C@@H](C(C1)(C)C)CC2)C	caryophyllene oxide	220.39	3.52	0	1	29.06	1.57	1.7	0.13	0.27	12.53	0	0	3.49	-4.5	medium_risk	positive
MOL004658	[C@@]123[C@@H](C([C@@H](C1)[C@@H](CC2)C)(C)C)C=C[C@]3(C)O	cedrenol	220.39	2.92	1	1	108.56	1.3	1.47	0.12	0.25	20.23	0	7.48	3.64	-3.95	low_risk	negative
MOL004659	O1[C@H]([C@H]([C@@H]([C@H]([C@@H]1C)O)O)O)O[C@H]1[C@@H]([C@H]([C@@H](O[C@@H]1CO[C@@H]1O[C@@H]([C@H]([C@@H]([C@H]1O)O)O)CO)O[C@@H]1[C@]([C@@H]2[C@@]([C@@H]3[C@]([C@]4([C@]5(OC[C@]6([C@@H]5CC(CC6)(C)C)[C@H](C4)O)C=C3)C)(CC2)C)(CC1)C)(CO)C)O)O	chikusaikoside II	943.26	-0.64	11	18	5.17	-3.14	-4.05	0.05	0.23	287.14	9	0	0.72	-3.55	ambiguous	positive
MOL004660	O[C@@H]1[C@]([C@@H]2[C@@](C)([C@H]3C=C[C@@]45OC[C@]6([C@@H]5CC(CC6)(C)C)[C@H](C[C@@]4(C)[C@@]3(CC2)C)O)CC1)(CO)C	chikusaikoside II_qt	472.78	3.71	3	4	17.48	0.15	-0.66	0.63	0.2	69.92	1	0	4.43	-5.4	low_risk	positive
MOL004661	O(CC[C@@H](CCC=C(C)C)C)C(=O)C	[(3R)-3,7-dimethyloct-6-enyl] acetate	198.34	3.43	0	2	45.54	1.34	1.39	0.04	0.27	26.3	7	5.58	4.13	-3.46	low_risk	positive
MOL004662	C1(CCCCC1)N=C=O	Cyclohexylisocyanate	125.19	1.97	0	2	41.41	1.1	1.31	0.02	0.41	29.43	1	-2.88	2.19	-2.13	low_risk	positive
MOL004663	c1(c(cccc1C=C)C)C	Vinylxylene	132.22	3.35	0	0	20.79	1.91	2.06	0.02	0.42	0	1	0	3.75	-3.81	medium_risk	positive
MOL004664	CCCCCCC(=O)O	heptanoic acid	130.21	2.26	1	2	13.38	0.87	0.98	0.01	0.26	37.3	5	0	2.41	-1.64	low_risk	negative
MOL004665	O(C(=O)/C=C(/CCC=C(C)C)\C)CC	Ethyl geranate	196.32	3.74	0	2	64.07	1.41	1.43	0.04	0.29	26.3	6	7.16	4.16	-2.95	medium_risk	positive
MOL004666	c1(cc(c(cc1)O)O)C(=O)OCC	Ethyl protocatechuate	182.19	1.5	2	4	35.77	0.59	0.35	0.05	0.38	66.76	3	2.69	1.83	-1.71	low_risk	negative
MOL004667	o1c2c(cc(OC)c(O)c2O)ccc1=O	fraxetin	208.18	1.35	2	5	23.04	0.51	0.36	0.09	0.28	79.9	1	0	1.3	-1.61	low_risk	negative
MOL004668	O1[C@@H]([C@H](O)[C@H](O)[C@@H](O)[C@@H]1O)CO	GLB	180.18	-2.51	5	6	47.71	-1.89	-4.41	0.04	0.28	110.38	1	11	-2.57	0.64	low_risk	negative
MOL004670	[C@@H]12C[C@@H]([C@H]([C@@H](C1(C)C)C2)C)O	cis-pinocampheol	154.28	1.95	1	1	53.92	1.19	1.5	0.06	0.24	20.23	0	11.36	2.22	-2.22	low_risk	negative
MOL004671	O[C@H]1[C@@H](CC[C@H](C1)C)C(=C)C	ISOPULEGOL	154.28	2.58	1	1	50.72	1.24	1.42	0.03	0.26	20.23	1	11.05	2.69	-2.08	low_risk	negative
MOL004673	O1[C@@H]([C@@H](O)[C@@H](O)[C@@H](O)[C@H]1Oc1c(=O)c2c(oc1c1ccc(O)cc1)cc(O[C@@H]1O[C@@H]([C@@H](O)[C@@H](O)[C@H]1O)C)cc2O)C	kaempferitrin	578.57	-0.45	8	14	8.16	-1.74	-2.65	0.79	0.3	228.97	5	0	0.03	-2.18	high_risk	negative
MOL004674	c1(c(c(=O)c2c(o1)cc(cc2O)O[C@H]1[C@H](O)[C@H](O)[C@@H](O)[C@@H](O1)C)O[C@@H]1[C@H](O)[C@H](O)[C@@H](O)[C@@H](O1)C)c1ccc(cc1)O	kaempferol-3,7-α-L-dirhamnoside	578.57	-0.45	8	14	8.16	-1.75	-2.98	0.79	0.28	228.97	5	0	0.03	-2.18	high_risk	negative
MOL004675	c1(c(c(=O)c2c(o1)cc(cc2O)O[C@H]1O[C@H]([C@@H]([C@H]([C@@H]1O)O)O)C)O)c1ccc(cc1)O	kaempferol-7-O-rhamnoside	432.41	0.76	6	10	2.27	-0.91	-1.83	0.72	0.34	170.05	3	0	0.41	-2.25	medium_risk	negative
MOL004676	O1[C@@H]([C@H]([C@@H]([C@H]([C@@H]1Oc1cc(c2c(c1)oc(c(c2=O)O)c1ccc(cc1)O)O)O)O)O)C	kaempferol-7-O-α-L-rhamnoside	432.41	0.76	6	10	22.14	-0.91	-2.02	0.72	0.33	170.05	3	0	0.41	-2.25	medium_risk	negative
MOL004677	O[C@@]1([C@@H]2[C@H]([C@@H]3C([C@@H]3CC1)(C)C)[C@H](CC2)C)C	ledol	222.41	3.2	1	1	82.78	1.32	1.55	0.12	0.22	20.23	0	12.11	3.15	-4.72	low_risk	negative
MOL004678	c12c(cc(cc1OC)OC)oc(=O)cc2	Limetin	206.21	1.87	0	4	36.63	0.88	0.47	0.09	0.22	48.67	2	1.33	1.91	-2.42	low_risk	negative
MOL004679	[C@@H]12[C@H]3[C@@](C(=C)[C@@H]1CC3)(CCCC2(C)C)C	longifolene	204.39	4.18	0	0	39.49	1.83	2.08	0.11	0.23	0	0	11.2	4.65	-5.21	medium_risk	negative
MOL004680	C1=C[C@](CC[C@@H]1C(C)C)(C)O	cis-p-2-Menthen-1-ol	154.28	2.36	1	1	35.3	1.22	1.43	0.03	0.26	20.23	1	10.66	2.71	-2.8	low_risk	negative
MOL004681	O1[C@@H](CCCCC)CC=CC1=O	(6S)-6-pentyl-5,6-dihydropyran-2-one	168.26	2.98	0	2	21	1.22	1.41	0.03	0.26	26.3	4	0	3.12	-3.01	medium_risk	positive
MOL004682	CCCCCCCC(=O)OC	Methyl octylate	158.27	2.97	0	2	18.71	1.23	1.32	0.02	0.18	26.3	7	0	3.54	-3.03	low_risk	positive
MOL004683	O(C(=O)/C=C/C=C/CCCCCCCCCCCCC)C	methyl (2E,4E)-octadeca-2,4-dienoate	294.53	7.06	0	2	38.77	1.45	1.39	0.17	0.21	26.3	15	5.98	7.57	-7	medium_risk	positive
MOL004684	O(C(=O)/C=C/CCCCCCCCCCCCCCC)C	methyl (E)-octadec-2-enoate	296.55	7.51	0	2	29.84	1.42	1.4	0.17	0.18	26.3	16	0	8.19	-7.1	medium_risk	positive
MOL004685	C/C=C/C(=O)CCCCC	(E)-non-2-en-4-one	140.25	2.89	0	1	37.78	1.35	1.55	0.02	0.28	17.07	5	6.81	2.98	-2.45	low_risk	negative
MOL004686	CC(=O)/C=C/CCCCC	Nonenone	140.25	2.68	0	1	19.62	1.36	1.58	0.02	0.3	17.07	5	0	3.02	-2.75	low_risk	positive
MOL004687	CCCCCCC(=O)C	2-octanone	128.24	2.25	0	1	19.29	1.35	1.57	0.01	0.25	17.07	5	0	2.54	-2.25	low_risk	negative
MOL004688	C(=O)(c1ccc(cc1)C(C)C)O	Cumic acid	164.22	2.63	1	2	45.78	1.03	1.1	0.04	0.38	37.3	2	-3.13	2.86	-2.77	low_risk	negative
MOL004690	O[C@H]([C@@H](O)[C@@H](O)C=O)[C@@H](O)C	RNS	164.18	-1.8	4	5	40.73	-1.3	-3.7	0.03	0.31	97.99	4	11.06	-2.02	0.2	low_risk	negative
MOL004691	OC[C@@H](O)[C@@H](O)[C@@H](O)C=O	aldehydo-D-ribose	150.15	-2.17	4	5	40.76	-1.59	-4.17	0.02	0.3	97.99	4	11.26	-2.28	0.4	low_risk	negative
MOL004693	O([C@@H]1[C@]([C@H]2[C@@]([C@H]3[C@]([C@]4(C(=C5[C@@]([C@@H](O)C4)(CCC(C5)(C)C)CO)C=C3)C)(CC2)C)(CC1)C)(CO)C)[C@@H]1O[C@@H]([C@H](O)[C@H](O[C@@H]2O[C@@H]([C@@H](O)[C@H](O)[C@H]2O)CO)[C@H]1O)C	saikosaponin b1	781.1	1.17	9	13	6.7	-2.14	-2.96	0.13	0.25	218.99	7	0	1.52	-3.75	ambiguous	negative
MOL004694	O[C@@H]1[C@]([C@H]2[C@](CC1)([C@@H]1C=CC3=C4[C@@]([C@@H](O)C[C@]3([C@@]1(CC2)C)C)(CCC(C4)(C)C)CO)C)(CO)C	saikosaponin b1_qt	472.78	3.77	4	4	13.45	-0.1	-1.03	0.74	0.21	80.92	2	0	4.1	-4.58	ambiguous	positive
MOL004695	[C@@]12(C(=C3[C@@]([C@@H](C2)O)(CCC(C3)(C)C)CO)C=C[C@@H]2[C@]1(CC[C@@H]1[C@@]2(CC[C@@H]([C@]1(CO)C)O[C@H]1[C@@H]([C@@H](O[C@H]2[C@H]([C@H]([C@@H]([C@H](O2)CO)O)O)O)[C@H]([C@H](O1)C)O)O)C)C)C	saikosaponin b2	781.1	1.17	9	13	20.45	-2.02	-2.94	0.13	0.22	218.99	7	0	1.52	-3.75	ambiguous	positive
MOL004696	[C@@]12(C(=C3[C@@]([C@H](O)C2)(CCC(C3)(C)C)CO)C=C[C@@H]2[C@]1(CC[C@@H]1[C@@]2(CC[C@@H]([C@@]1(C)CO)O)C)C)C	saikosaponin b2_qt	472.78	3.77	4	4	13.79	-0.15	-1.06	0.74	0.22	80.92	2	0	4.1	-4.58	ambiguous	positive
MOL004697	O1[C@H]([C@@H]([C@H]([C@@H]([C@H]1CO)O)O)O)O[C@@H]1[C@H]([C@@H](O[C@@H]([C@@H]1O)C)O[C@@H]1[C@]([C@@H]2[C@@]([C@@H]3[C@@](CC2)([C@]2(C(=C[C@H]3OC)[C@@H]3[C@@]([C@H](C2)O)(CCC(C3)(C)C)CO)C)C)(CC1)C)(CO)C)O	saikosaponin b3	813.15	0.79	9	14	8.84	-2.24	-3.27	0.12	0.22	228.22	8	0	1.73	-3.73	ambiguous	positive
MOL004698	O[C@@H]1[C@]([C@@H]2[C@](CC1)([C@H]1[C@@H](C=C3[C@@H]4[C@@]([C@H](C[C@]3([C@@]1(CC2)C)C)O)(CCC(C4)(C)C)CO)OC)C)(CO)C	saikosaponin b3_qt	504.83	3.4	4	5	18.92	-0.2	-1	0.69	0.2	90.15	3	0	3.75	-4.61	low_risk	positive
MOL004699	O1[C@H]([C@@H]([C@H]([C@@H]([C@H]1CO)O)O)O)O[C@@H]1[C@H]([C@@H](O[C@@H]([C@@H]1O)C)O[C@@H]1[C@]([C@@H]2[C@@]([C@@H]3[C@@](CC2)([C@]2(C(=C[C@H]3OC)[C@@H]3[C@@]([C@@H](C2)O)(CCC(C3)(C)C)CO)C)C)(CC1)C)(CO)C)O	saikosaponin b4	813.15	0.79	9	14	9.56	-1.87	-2.95	0.12	0.2	228.22	8	0	1.73	-3.73	ambiguous	positive
MOL004700	O[C@@H]1[C@]([C@@H]2[C@](CC1)([C@H]1[C@@H](C=C3[C@@H]4[C@@]([C@@H](C[C@]3([C@@]1(CC2)C)C)O)(CCC(C4)(C)C)CO)OC)C)(CO)C	saikosaponin b4_qt	504.83	3.4	4	5	18.92	-0.22	-1.15	0.69	0.18	90.15	3	0	3.75	-4.61	low_risk	positive
MOL004701	[C@]12([C@@]3([C@@H]4[C@]([C@H](C2)O)(CO3)CCC(C4)(C)C)C=C[C@@H]2[C@]1(CC[C@@H]1[C@@]2(CC[C@@H]([C@]1(CO)C)O[C@H]1[C@@H]([C@H]([C@H](O[C@@H]2[C@@H]([C@H]([C@H]([C@@H](O2)C)O)O)O)[C@H](O1)CO[C@H]1[C@@H]([C@H]([C@@H]([C@H](O1)CO)O)O)O)O)O)C)C)C	saikosaponin c	943.26	-0.64	11	18	5.12	-2.92	-4.04	0.05	0.2	287.14	9	0	0.72	-3.55	ambiguous	positive
MOL004702	[C@]12([C@]3(C=C[C@@H]4[C@]1(CC[C@@H]1[C@@]4(CC[C@@H]([C@@]1(C)CO)O)C)C)[C@@H]1[C@]([C@@H](O)C2)(CO3)CCC(C1)(C)C)C	saikosaponin c_qt	472.78	3.71	3	4	30.5	0.03	-0.85	0.63	0.2	69.92	1	6.12	4.43	-5.4	low_risk	positive
MOL004703	O1[C@H]([C@@H]([C@H]([C@@H]([C@H]1CO)O)O)O)O[C@@H]1[C@H]([C@@H](O[C@@H]([C@@H]1O)C)O[C@@H]1C([C@@H]2[C@@]([C@@H]3[C@]([C@]4([C@]5(OC[C@]6([C@@H]5CC(CC6)(C)C)[C@H](C4)O)C=C3)C)(CC2)C)(CC1)C)(C)C)O	saikosaponin e	765.1	2.2	7	12	17.7	-1.29	-2.18	0.09	0.23	187.76	5	0	3.06	-4.48	ambiguous	positive
MOL004704	O[C@@H]1C([C@@H]2CC[C@]3([C@]4([C@]5(OC[C@@]6([C@H](C4)O)[C@@H]5CC(CC6)(C)C)C=C[C@@H]3[C@]2(CC1)C)C)C)(C)C	saikosaponin e_qt	456.78	4.8	2	3	17.62	0.65	-0.04	0.66	0.22	49.69	0	0	5.07	-6.3	low_risk	positive
MOL004705	O1/C(=C/CCC)/C2=C([C@@H](O)[C@@H](O)CC2)C1=O	(3E,6S,7R)-3-butylidene-6,7-dihydroxy-4,5,6,7-tetrahydroisobenzofuran-1-one	224.28	1.32	2	4	34.34	-0.02	-0.19	0.1	0.3	70.67	2	4.2	1.2	-1.55	low_risk	positive
MOL004706	O[C@@]1([C@H]2[C@@H]3C([C@@H]3CCC(=C)[C@H]2CC1)(C)C)C	spathulenol	220.39	3.01	1	1	80.01	1.26	1.31	0.12	0.26	20.23	0	12.19	2.75	-3.84	low_risk	positive
MOL004707	O[C@@]1([C@H]2[C@@H]([C@@H](CC1)C(C)C)C=C(CC2)C)C	tau-cadinol	222.41	3.78	1	1	36.51	1.31	1.42	0.09	0.23	20.23	1	7.84	3.52	-3.6	low_risk	negative
MOL004708	O[C@]1([C@H]2[C@@H]([C@H](CC1)C(C)C)C=C(CC2)C)C	δ-cadinol	222.41	3.78	1	1	14.03	1.33	1.45	0.09	0.23	20.23	1	0	3.52	-3.6	low_risk	negative
MOL004709	O[C@@H]1C[C@H](CC=C1C)C(=C)C	(+)-trans-Carveol	152.26	2.4	1	1	44.21	1.19	1.31	0.03	0.31	20.23	1	11.64	2.41	-1.73	low_risk	positive
MOL004710	c1(c[nH]c2c1cccc2)C[C@H](C(=O)O)N	DTR	204.25	1.25	4	3	75.63	0.29	0.05	0.08	0.29	79.11	3	-2.1	-1.1	-2.18	medium_risk	negative
MOL004711	COc1ccc(CO)cc1OC	Veratryl alcohol	168.21	1.19	1	3	71.49	0.67	0.45	0.04	0.21	38.69	3	6.57	1.27	-1.49	low_risk	negative
MOL004712	OC[C@H](O)[C@@H](O)[C@H](O)CO	xylitol	152.17	-2.43	5	5	27.37	-1.51	-3.8	0.02	0.21	101.15	4	0	-2.53	0.64	low_risk	negative
MOL004713	OC([C@H]1C[C@@H]2[C@@](CC1)(CCC=C2C)C)(C)C	alpha-Eudesmol	222.41	3.67	1	1	25.02	1.31	1.29	0.1	0.25	20.23	1	0	4.82	-3.71	low_risk	negative
MOL004714	C1([C@H]2CC[C@@H]1C(=C)C2)(C)C	(1R,4S)-7,7-dimethyl-2-methylenenorbornane	136.26	2.93	0	0	41.06	1.8	2.13	0.04	0.26	0	0	11.22	4.05	-3.33	medium_risk	negative
MOL004715	[C@@H]12C(CCCC(=C)[C@H]1CCC(=C2)C)(C)C	(4aS,9aS)-2,9,9-trimethyl-5-methylene-4,4a,6,7,8,9a-hexahydro-3H-benzo[7]annulene	204.39	4.75	0	0	48.89	1.82	2.01	0.08	0.26	0	0	5.01	5.13	-4.89	medium_risk	negative
MOL004716	[C@H]12C[C@H](CC1)C(=C2C)C	(1S,4R)-2,3-dimethylbicyclo[2.2.1]hept-2-ene	122.23	2.86	0	0	43.09	1.84	2.26	0.03	0.25	0	0	11.4	3.35	-2.04	medium_risk	negative
MOL004717	[C@@]12([C@@H](C[C@@H](CC1)C(=C)C)C(=CCC2)C)C	(3R,4aR,8aR)-3-isopropenyl-5,8a-dimethyl-2,3,4,4a,7,8-hexahydro-1H-naphthalene	204.39	4.75	0	0	23.86	1.84	2.05	0.08	0.27	0	1	0	5.86	-4.93	medium_risk	negative
MOL004718	O[C@@H]1C[C@@H]2[C@@]([C@@H]3C(=CC2)[C@H]2[C@@]([C@H](CC2)[C@H](C)/C=C/[C@@H](C(C)C)CC)(CC3)C)(CC1)C	α-spinasterol	412.77	7.64	1	1	42.98	1.28	0.79	0.76	0.22	20.23	5	6.46	7.46	-7.08	low_risk	positive
MOL004719	O1[C@H]([C@@H]([C@H]([C@@H]([C@H]1CO)O)O)O)O[C@@H]1C[C@@H]2[C@](CC1)([C@@H]1C(=CC2)[C@H]2[C@](CC1)([C@H](CC2)[C@@H](/C=C/[C@H](C(C)C)CC)C)C)C	α-spinasteryl glucoside	574.93	5.89	4	6	21.2	-0.15	-0.89	0.63	0.22	99.38	8	0	5.82	-5.16	low_risk	positive
MOL004720	[C@]123[C@@H](C([C@@H](C1)C(=C)CC3)(C)C)CC[C@H]2C	β-cedrene	204.39	4.18	0	0	54.35	1.79	2.12	0.11	0.25	0	0	5.01	4.5	-5.19	medium_risk	negative
MOL004721	C1([C@H]2C[C@@](C1)(C=C2)C)(C)C	β-fenchene	136.26	2.63	0	0	39.16	1.8	2.22	0.04	0.25	0	0	11.13	4.05	-4.2	medium_risk	positive
MOL004722	C(=O)(C)[C@H]1CC[C@@H]2[C@H]1[C@@H](CCC2=C)C(C)C	β-oplopenone	220.39	3.49	0	1	42.08	1.42	1.67	0.09	0.29	17.07	2	12.17	3.2	-4.26	low_risk	negative
MOL004723	C1(=CCC(=C)CC1)C(C)C	beta-Terpinene	136.26	3.5	0	0	42.29	1.85	2.12	0.02	0.29	0	1	11.21	4.3	-2.64	medium_risk	negative
MOL004724	[C@@H]12[C@@H](CCC(=C)[C@H]1CCC(=C2)C)C(C)C	γ-cadinene	204.39	4.8	0	0	23.4	1.84	2.05	0.08	0.26	0	1	0	4.48	-4.54	medium_risk	negative
MOL004725	O1[C@@H](CCCCCC)CCC1=O	(5S)-5-hexyloxolan-2-one	170.28	3	0	2	19.71	1.24	1.3	0.03	0.22	26.3	5	0	3.52	-3.13	low_risk	positive
MOL004726	O1[C@H](CCC1=O)CCC	(5S)-5-propyloxolan-2-one	128.19	1.63	0	2	78.49	1.13	1.36	0.02	0.26	26.3	2	10.75	1.42	-1.27	low_risk	negative
MOL004727	C(C)(C)[C@@H]1[C@@H]2[C@H](C(=C)CC1)CCC(=C2)C	(1R,4aR,8aS)-1-isopropyl-7-methyl-4-methylene-2,3,4a,5,6,8a-hexahydro-1H-naphthalene	204.39	4.8	0	0	21.35	1.84	2.1	0.08	0.27	0	1	0	4.48	-4.54	medium_risk	negative
MOL004728	[C@]123C([C@@H](C[C@H]1[C@@H](CC2)C)CCC3=C)(C)C	γ-patchoulene	204.39	4.18	0	0	54.63	1.81	2.24	0.11	0.25	0	0	12.23	5.35	-5.2	medium_risk	negative
MOL004755	C(CCCCC=C)CCCC(=O)O	Cruex	184.31	3.7	1	2	41.99	1	1.05	0.04	0.28	37.3	9	5.3	3.84	-3.99	low_risk	positive
MOL004783	CCCCCCCCC	nonane	128.29	4.48	0	0	29.23	1.75	1.95	0.01	0.19	0	6	0	5.24	-5.04	medium_risk	positive
MOL004784	OCCCCCCCCCCCCCCCCCC	Stenol	270.56	7.36	1	1	12.66	1.33	0.92	0.11	0.15	20.23	16	0	8.27	-6.71	low_risk	negative
MOL004786	C1C[C@](CC=C1C)(C(C)C)C	4-terpineol	152.31	3.91	0	0	40.75	1.84	2.19	0.03	0.25	0	1	10.94	4.92	-3.65	medium_risk	positive
MOL004790	C(=C)CCCCCCCCC	1-Undecene	154.33	5	0	0	17.99	1.8	2.01	0.02	0.24	0	8	0	6.11	-5.29	medium_risk	negative
MOL004792	[C@H]1([C@H]([C@@H]([C@H]([C@@H](O1)OC([C@H]1Cc2c(O1)cc1c(c2)ccc(=O)o1)(C)C)O)O)O)CO	nodakenin	408.44	0.28	4	9	57.12	-0.79	-1.42	0.69	0.27	138.82	4	7.16	0.22	-2.31	low_risk	negative
MOL004793	OC([C@H]1Cc2c(O1)cc1c(c2)ccc(=O)o1)(C)C	Marmesine	246.28	2.03	1	4	84.77	0.43	-0.19	0.18	0.3	59.67	1	0.16	2.1	-2.71	low_risk	negative
MOL004801	O([C@H]1[C@H](O)[C@@H](O)[C@H](O)[C@H](O1)CO)c1ccc2c(c1)O[C@H]([C@@H]([C@H]2OC)c1ccccc1)O	2',7-Dihydroxy-4'-methoxyisoflavan-7-O-β-d-glucopyranoside	434.48	0.59	5	9	10.46	-1.02	-1.82	0.73	0.31	138.07	5	0	0.5	-2.52	ambiguous	negative
MOL004802	C(/C=C/CCC)OCCCC	(E)-1-butoxyhex-2-ene	156.3	3.31	0	1	41.72	1.5	1.56	0.02	0	9.23	7	6.68	4.33	-3.87	medium_risk	positive
MOL004803	c12O[C@@H]([C@H](C(=O)c1ccc(c2CC=C(C)C)O)O)c1cc(c(cc1)O)CC=C(C)C	3-Hydroxyglabrol	408.53	5.73	3	5	4.73	0.48	-0.31	0.58	0.33	86.99	5	0	4.16	-4.94	medium_risk	negative
MOL004804	O[C@@H]1C([C@H]2[C@@]([C@@H]3[C@]([C@]4(C(=CC3=O)[C@H]3[C@@](CC4)(CC[C@](C3)(C)C(=O)O)C)C)(CC2)C)(CC1)C)(C)C	18beta-glycyrrhetinic acid	470.76	5.49	2	4	22.05	0.1	-0.53	0.74	0	74.6	1	0	5.45	-5.44	low_risk	positive
MOL004805	O1[C@@H](CC(=O)c2c1c1c(OC(C=C1)(C)C)cc2)c1cc(c(O)cc1)CC=C(C)C	(2S)-2-[4-hydroxy-3-(3-methylbut-2-enyl)phenyl]-8,8-dimethyl-2,3-dihydropyrano[2,3-f]chromen-4-one	390.51	5.48	1	4	31.79	1	0.25	0.72	0.35	55.76	3	14.82	5.05	-5.56	medium_risk	negative
MOL004806	c1(ccc2c(c1CC=C(C)C)O[C@H](CC2=O)c1ccc(c(c1)/C=C\C)OC(C)C)O	euchrenone	406.56	6.35	1	4	30.29	1.09	0.39	0.57	0	55.76	6	15.89	5.92	-5.69	medium_risk	negative
MOL004807	O1[C@@H]([C@@H](O)[C@H](O)[C@@H](O)[C@@H]1O)C(=O)O	glucuronic acid	194.16	-2.31	5	7	46.18	-2.05	-4.58	0.06	0	127.45	1	11.13	-2.3	0.18	low_risk	negative
MOL004808	Oc1c([C@@H]2COc3c(C2=O)c(O)c(c(c3)OC)CC=C(C)C)ccc(O)c1	glyasperin B	370.43	4.02	3	6	65.22	0.47	-0.09	0.44	0	96.22	4	16.1	3.14	-4.36	medium_risk	negative
MOL004809	c1(c(cc2c(c1)oc(c(c2=O)c1ccccc1)Oc1ccc(cc1O)O)CC=C(C)C)OC	glyasperin E	444.51	6.41	2	6	4.12	0.69	-0.41	0.75	0	89.13	6	0	4.86	-5.02	high_risk	positive
MOL004810	O1C(C=Cc2c1c([C@@H]1COc3c(C1=O)c(O)cc(O)c3)ccc2O)(C)C	glyasperin F	354.38	2.97	3	6	75.84	0.43	-0.15	0.54	0	96.22	1	15.64	3.52	-4.17	medium_risk	negative
MOL004811	O1C[C@H](Cc2c1cc(O)c(c2OC)CC=C(C)C)c1c(O)cc(O)cc1	Glyasperin C	356.45	4.73	3	5	45.56	0.71	0.07	0.4	0	79.15	4	3.13	3.53	-4.15	medium_risk	positive
MOL004812	O1C[C@@H](Cc2c1cc(OC)c(c2OC)CC=C(C)C)c1c(O)cc(O)cc1	glyasperins D	370.48	4.99	2	5	29.91	0.89	0.25	0.43	0	68.15	5	0	3.97	-4.74	medium_risk	positive
MOL004813	O1C[C@@H](Cc2c1cc(cc2)O)c1c(O)c(c(OC)cc1)CC=C(C)C	glyasperins Z	340.45	5	2	4	4.17	1.09	0.53	0.36	0	58.92	4	0	4.07	-4.75	medium_risk	positive
MOL004814	o1c2c(c3c1cc(O)cc3)c(=O)oc1c2c(OC)cc(O)c1	Isotrifoliol	298.26	2.99	2	6	31.94	0.53	-0.25	0.42	0	93.04	1	7.91	2.54	-2.97	medium_risk	negative
MOL004815	O1C(C=Cc2c1ccc(c2)/C=C/C(=O)c1c(O)cc(O)cc1)(C)C	(E)-1-(2,4-dihydroxyphenyl)-3-(2,2-dimethylchromen-6-yl)prop-2-en-1-one	322.38	3.96	2	4	39.62	0.66	-0.12	0.35	0	66.76	3	16.16	4.46	-4.69	medium_risk	negative
MOL004816	O[C@H](Cc1cc(CC=C(C)C)c(O)cc1)C(=O)c1cc(CC=C(C)C)c(O)cc1O	(2R)-1-[2,4-dihydroxy-5-(3-methylbut-2-enyl)phenyl]-2-hydroxy-3-[4-hydroxy-3-(3-methylbut-2-enyl)phenyl]propan-1-one	410.55	5.96	4	5	1.06	0.33	-0.35	0.48	0	97.99	8	0	3.96	-4.96	medium_risk	negative
MOL004817	c1(c(c(c2c(c1)occ(c2=O)c1ccc(c(c1O)CC=C(C)C)O)O)CC=C(C)C)OC	kanzonols K	436.54	5.76	3	6	0.97	0.76	0.05	0.66	0	100.13	6	0	4.39	-5.04	medium_risk	negative
MOL004818	c1(c(c(c2c(c1CC=C(C)C)occ(c2=O)c1ccc(c(c1OC(C)C)C=C)O)O)CC=C(C)C)O	kanzonols L	490.64	7.04	3	6	0.98	0.7	0.11	0.78	0	100.13	8	0	5.21	-4.99	medium_risk	negative
MOL004819	c1(c(c(c2c(c1)occ(c2=O)c1ccc(c(c1O)CC=C(C)C)O)O)CCC(C)(C)O)O	kanzonols T	440.53	4.41	5	7	17.87	0.05	-0.66	0.67	0	131.36	6	0	3.2	-4.69	medium_risk	negative
MOL004820	o1c2c(ccc3c2C=CC(O3)(C)C)cc(c1=O)c1c(O)cc(O)cc1	kanzonols W	336.36	3.63	2	5	50.48	0.63	0.04	0.52	0	79.9	1	0.15	3.97	-4.29	medium_risk	negative
MOL004821	c1(ccc2c(c1CC=C(C)C)OC[C@@H](C2)c1ccc(c(c1O)CC=C(C)C)O)O	kanzonols X	394.55	6.61	3	4	7.56	1.1	0.34	0.56	0	69.92	5	0	4.9	-5.14	medium_risk	positive
MOL004822	Oc1c(CC=C(C)C)cc(cc1)/C=C/C(=O)c1c(O)cc(O)cc1	(E)-1-(2,4-dihydroxyphenyl)-3-[4-hydroxy-3-(3-methylbut-2-enyl)phenyl]prop-2-en-1-one	324.4	4.76	3	4	1.04	0.55	-0.22	0.27	0	77.76	5	0	4.09	-4.75	medium_risk	negative
MOL004823	c1(ccc2c(c1CC=C(C)C)OC[C@@H]1[C@H]2Oc2c1ccc(c2)C)C	licoagropin	320.46	5.77	0	2	27.14	1.63	1.08	0.51	0	18.46	2	0	5.71	-5.71	medium_risk	positive
MOL004824	O1[C@H](C(O)(C)C)Cc2c1cc1oc(=O)c(cc1c2OC)c1c(O)cc(O)cc1	(2S)-6-(2,4-dihydroxyphenyl)-2-(2-hydroxypropan-2-yl)-4-methoxy-2,3-dihydrofuro[3,2-g]chromen-7-one	384.41	2.96	3	7	60.25	0	-0.76	0.63	0	109.36	3	4.31	2.61	-4.07	medium_risk	negative
MOL004825	Oc1c(CC=C(C)C)cc(c(O)c1)C(=O)/C=C(\O)/c1cc(CC=C(C)C)c(O)cc1	glyinflanin A	408.53	6.05	4	5	1.06	0.69	0.03	0.48	0.38	97.99	7	0	4.34	-5.26	medium_risk	positive
MOL004827	c12c(cc(cc1O)O)occ(c2=O)c1cc(c2c(c1)C=CC(O2)(C)C)O	Semilicoisoflavone B	352.36	2.85	3	6	48.78	0.45	-0.33	0.55	0	100.13	1	17.02	3.55	-4.2	medium_risk	negative
MOL004828	c1(cc(c2c(c1CC=C(C)C)oc(c(c2=O)O)c1ccccc1)O)O	Glepidotin A	338.38	3.9	3	5	44.72	0.79	0.06	0.35	0	90.9	3	16.09	2.88	-3.64	medium_risk	negative
MOL004829	O1[C@@H]([C@@H](O)C(=O)c2c1c(CC=C(C)C)c(O)cc2O)c1ccccc1	Glepidotin B	340.4	3.88	3	5	64.46	0.46	-0.09	0.34	0	86.99	3	15.98	2.88	-3.64	medium_risk	negative
MOL004830	C(/C=C/C=C)CCC	Octadiene	110.22	3.19	0	0	34.53	1.81	2.07	0.01	0	0	4	3.75	4.19	-3.81	medium_risk	positive
MOL004831	Oc1c(CC=C(C)C)cc(cc1)/C=C/C(=O)c1c(O)c(c(O)cc1)CC=C(C)C	(E)-1-[2,4-dihydroxy-3-(3-methylbut-2-enyl)phenyl]-3-[4-hydroxy-3-(3-methylbut-2-enyl)phenyl]prop-2-en-1-one	392.53	6.61	3	4	1.02	0.81	0.01	0.45	0.37	77.76	7	0	5.06	-5.15	medium_risk	negative
MOL004832	c1c(cccc1)C(=O)OCCCC	WLN: 4OVR	178.25	3.01	0	2	48.41	1.31	1.42	0.04	0	26.3	5	7.28	3.4	-3.28	medium_risk	positive
MOL004833	O1C[C@H](Cc2c1cc(O)cc2)c1c(O)c2c(OC(C=C2)(C)C)cc1	Phaseolinisoflavan	324.4	3.95	2	4	32.01	1.01	0.46	0.45	0	58.92	1	2.66	3.77	-4.43	medium_risk	positive
MOL004834	c1(ccc2c(c1)OCC(=C2)c1ccc(cc1O)OC)O	3-(2-hydroxy-4-methoxyphenyl)-2H-chromen-7-ol	270.3	2.96	2	4	4.66	0.89	0.16	0.21	0	58.92	2	0	2.58	-3.71	medium_risk	positive
MOL004835	O(c1c(/C=C/C(=O)c2ccc(OC)cc2)ccc(O)c1)C	Glypallichalcone	284.33	3.4	1	4	61.6	0.76	0.23	0.19	0	55.76	5	17.01	3.8	-4.38	medium_risk	positive
MOL004836	c1(c(cc(cc1)O)OC)/C=C\C(=O)c1ccc(cc1)O	echinatin	270.3	3.15	2	4	66.58	0.38	-0.18	0.17	0	66.76	4	19.56	3.41	-4.08	medium_risk	positive
MOL004837	c1cccc(c1)C(=O)CC(=O)c1ccccc1	Karenzu DK2	224.27	3.16	0	2	62.26	0.94	0.64	0.1	0	34.14	4	33.72	3.14	-4.1	medium_risk	negative
MOL004838	c1(ccc2c(c1)oc(c2)c1c2c(c(cc1)O)C=CC(O2)(C)C)O	8-(6-hydroxy-2-benzofuranyl)-2,2-dimethyl-5-chromenol	308.35	4.2	2	4	58.44	1	0.34	0.38	0.34	62.83	1	8.71	4.27	-3.96	medium_risk	negative
MOL004839	[C@H]1([C@H](CCC1)C)C	(1S,2S)-1,2-dimethylcyclopentane	98.21	2.79	0	0	41.78	1.78	2.26	0.01	0	0	0	10.93	3.46	-3.64	medium_risk	negative
MOL004840	c12c(cc(c(c1)OC)OC)c(c(o2)c1cc(c(cc1)O)CC=C(C)C)O	Liconeolignan	354.43	5.23	2	5	4.41	1	0.04	0.4	0	72.06	5	0	4.29	-3.95	medium_risk	negative
MOL004841	C(=C\c1c(c(c(cc1)O)O)OC)/C(=O)c1ccc(cc1)O	Licochalcone B	286.3	2.88	3	5	76.76	0.47	-0.46	0.19	0	86.99	4	17.02	3.17	-3.89	medium_risk	positive
MOL004842	C(=O)(/C=C\c1c(c(c(cc1)O)CC=C(C)C)OC)c1ccc(cc1)O	licochalcone C	338.43	5.01	2	4	4.44	0.63	0.05	0.29	0	66.76	6	0	4.43	-5.09	medium_risk	negative
MOL004843	C(=O)(/C=C\c1c(c(c(cc1)O)O)OC)c1cc(c(cc1)O)CC=C(C)C	licochalconeD	354.43	4.74	3	5	1.01	0.47	0.06	0.34	0	86.99	6	0	4.04	-4.91	medium_risk	negative
MOL004844	c12O[C@H](CC(=O)c1ccc(c2CC=C(C)C)O)c1cc(c(cc1)O)CC=C(C)C	glabrol	392.53	6.28	2	4	4.25	0.84	0.06	0.54	0	66.76	5	0	4.79	-5.34	medium_risk	negative
MOL004845	C1C[C@@]2([C@@H](C[C@@]1(C)C(=O)O)C1=CC(=O)[C@@H]3[C@@]([C@]1(CC2)C)(CC[C@@H]1[C@@]3(CC[C@@H](C1(C)C)O[C@H]1O[C@@H]([C@H]([C@H]([C@@H]1O[C@@H]1OC[C@@]([C@H]1O)(O)CO)O)O)C(=O)O)C)C)C	apioglycyrrhizin	779.03	2.54	7	14	17.8	-1.91	-2.67	0.14	0	229.74	7	0	3.25	-4.38	ambiguous	positive
MOL004846	C1C[C@@]2([C@@H](C[C@@]1(C)C(=O)O)C1=CC(=O)[C@@H]3[C@@]([C@]1(CC2)C)(CC[C@@H]1[C@@]3(CC[C@@H](C1(C)C)O)C)C)C	apioglycyrrhizin_qt	470.76	5.49	2	4	23.73	0.1	-0.56	0.74	0	74.6	1	0	5.45	-5.44	low_risk	positive
MOL004847	C(C(C)(C)C)CC	2,2-DIMETHYLPENTANE	100.23	3.11	0	0	55.33	1.79	2.11	0.01	0	0	2	11	4.35	-3.61	medium_risk	negative
MOL004848	Oc1c(C(C)(C)C=C)cc(c(OC)c1)/C=C/C(=O)c1c(O)cc(O)cc1	licochalcone G	354.43	4.35	3	5	49.25	0.64	-0.04	0.32	0.35	86.99	6	15.75	4.21	-4.06	high_risk	negative
MOL004849	c1(=O)c(cc2c(o1)c(c(cc2OC)O)C(C=C)(C)C)c1c(cc(cc1)O)O	3-(2,4-dihydroxyphenyl)-8-(1,1-dimethylprop-2-enyl)-7-hydroxy-5-methoxy-coumarin	368.41	4.03	3	6	59.62	0.4	-0.23	0.43	0	100.13	4	0.69	3.92	-3.84	high_risk	negative
MOL004850	C1([C@@H](CC[C@@]2([C@@H]1CC[C@@]1([C@@H]2C(=O)C=C2[C@@]1(C[C@H]1[C@@]3([C@@H]2C[C@]([C@@H](C3)O1)(C)C(=O)O)C)C)C)C)O)(C)C	liquoric acid	484.74	4.05	2	5	25.44	-0.01	-0.52	0.55	0	83.83	1	0	4.24	-5.26	low_risk	positive
MOL004851	c1(cc2c(cc1CC=C(C)C)c(=O)cc(o2)c1ccc(cc1)O)O	Licoflavone	322.38	4.46	2	4	18.75	0.82	-0.31	0.33	0	70.67	3	0	3.68	-4.43	medium_risk	positive
MOL004852	o1c2c(cc(CC=C(C)C)c(O)c2)c(=O)cc1c1cc(CC=C(C)C)c(O)cc1	7-hydroxy-2-[4-hydroxy-3-(3-methylbut-2-enyl)phenyl]-6-(3-methylbut-2-enyl)chromone	390.51	6.32	2	4	4.44	0.88	-0.17	0.56	0	70.67	5	0	4.83	-5.37	medium_risk	positive
MOL004853	c1(c(c(c2c(c1)oc(c(c2=O)O)c1ccc(cc1)O)O)CC=C(C)C)O	Licoflavonol	354.38	3.63	4	6	8.75	0.49	-0.3	0.4	0	111.13	3	0	2.89	-3.65	medium_risk	positive
MOL004855	c1c(c(=O)c2c(o1)cc(cc2)O)c1c(c(c(cc1O)OC)CC=C(C)C)OC	Licoricone	382.44	4.16	2	6	63.58	0.53	-0.14	0.47	0	89.13	5	16.37	3.08	-4.28	medium_risk	negative
MOL004856	o1c2c(c(=O)c(c3ccc(OC)cc3)c1)c(O)c(c(O)c2)CC=C(C)C	Gancaonin A	352.41	4.17	2	5	51.08	0.8	0.13	0.4	0	79.9	4	16.82	3.34	-4.43	medium_risk	negative
MOL004857	c12c(cc(c(c1O)CC=C(C)C)O)occ(c2=O)c1cc(c(cc1)OC)O	Gancaonin B	368.41	3.91	3	6	48.79	0.58	-0.1	0.45	0	100.13	4	16.49	3.14	-4.38	medium_risk	negative
MOL004858	c12c(c(c(cc1O)O)C/C=C(/CO)\C)occ(c2=O)c1ccc(cc1)O	Gancaonin C	354.38	2.83	4	6	2.87	0.14	-0.87	0.42	0	111.13	4	0	2.36	-4.16	medium_risk	negative
MOL004859	[C@H](CCC)(C(C)C)C	2,3-dimethylhexane	114.26	3.61	0	0	46.24	1.78	2.16	0.01	0	0	3	11.01	4.59	-4.21	medium_risk	negative
MOL004860	O([C@@H]1[C@@H](O)[C@H](O)[C@H](O[C@H]1Oc1ccc([C@H]2Oc3c(C(=O)C2)ccc(O)c3)cc1)CO)[C@@H]1OC[C@@](O)([C@@H]1O)COC(=O)c1c2c([nH]c1)cccc2	licorice glycoside E	693.71	1.59	7	14	32.89	-2.06	-2.8	0.27	0.31	226.69	10	25.39	2.14	-3.48	high_risk	negative
MOL004861	c12c(c(c(cc1O)O)C/C=C(/CO)\C)occ(c2=O)c1cc(c(cc1)OC)O	Gancaonin D	384.41	2.81	4	7	2.72	-0.11	-0.93	0.51	0	120.36	5	0	2.49	-4.22	medium_risk	negative
MOL004862	c12c(c(c(cc1O)O)CC=C(C)C)O[C@H](CC2=O)c1cc(c(c(c1)O)O)CC=C(C)C	(2R)-2-[3,4-dihydroxy-5-(3-methylbut-2-enyl)phenyl]-5,7-dihydroxy-8-(3-methylbut-2-enyl)chroman-4-one	424.53	5.74	4	6	1.21	0.51	-0.35	0.63	0	107.22	5	0	4.26	-4.85	medium_risk	negative
MOL004863	c1(cc(ccc1O)c1coc2c(c(cc(c2c1=O)O)O)CC=C(C)C)O	3-(3,4-dihydroxyphenyl)-5,7-dihydroxy-8-(3-methylbut-2-enyl)chromone	354.38	3.65	4	6	66.37	0.52	-0.13	0.41	0	111.13	3	15.81	3.02	-4.15	medium_risk	negative
MOL004864	c1cc(ccc1OC)c1coc2c(c(cc(c2c1=O)O)O)CC=C(C)C	5,7-dihydroxy-3-(4-methoxyphenyl)-8-(3-methylbut-2-enyl)chromone	352.41	4.17	2	5	30.49	0.9	0.21	0.41	0	79.9	4	14.99	3.29	-4.42	medium_risk	negative
MOL004865	c1(c2c(cc(c1CC=C(C)C)O)occ(c2=O)c1c(cc(cc1)OC)O)O	5,7-dihydroxy-3-(2-hydroxy-4-methoxy-phenyl)-6-(3-methylbut-2-enyl)chromone	368.41	3.91	3	6	2.47	0.58	-0.14	0.45	0	100.13	4	0	3.1	-4.38	medium_risk	negative
MOL004866	c1(c2c(cc(c1CC=C(C)C)O)oc(cc2=O)c1cc(c(O)cc1)O)O	2-(3,4-dihydroxyphenyl)-5,7-dihydroxy-6-(3-methylbut-2-enyl)chromone	354.38	3.92	4	6	44.15	0.48	-0.28	0.41	0	111.13	3	16.77	2.99	-4.15	medium_risk	negative
MOL004867	c1(c2c(cc(c1CC=C(C)C)O)oc(c(c2=O)O)c1cc(c(O)cc1)O)O	Gancaonin P	370.38	3.36	5	7	1.41	0.27	-0.4	0.45	0	131.36	3	0	2.56	-3.42	medium_risk	negative
MOL004868	c1(c2c(cc(c1CC=C(C)C)O)oc(cc2=O)c1cc(c(cc1)O)CC=C(C)C)O	Gancaonin Q	406.51	6.05	3	5	8.98	0.86	-0.01	0.6	0	90.9	5	0	4.54	-5.07	medium_risk	positive
MOL004869	c1(c(cc(cc1)CCc1c(c(cc(c1CC=C(C)C)O)O)CC=C(C)C)O)O	Gancaonin R	382.54	6.9	4	4	1.26	1.03	0.25	0.37	0	80.92	7	0	4.7	-5.09	medium_risk	positive
MOL004870	c1(c(cc(c(c1O)CC=C(C)C)CCc1cc(c(cc1)O)O)O)CC=C(C)C	Gancaonin S	382.54	6.9	4	4	1.26	0.98	0.18	0.38	0	80.92	7	0	4.69	-5.06	medium_risk	positive
MOL004871	[C@@H](C(C)C)(CC)C	(3S)-2,3-dimethylpentane	100.23	3.16	0	0	35.57	1.78	2.23	0.01	0	0	2	11.19	3.93	-3.67	medium_risk	negative
MOL004872	C1([C@@H](Cc2c(c(c(cc2O1)O)CC=C(C)C)CCc1cc(c(cc1)O)O)O)(C)C	gancaonin T	398.54	5.45	4	5	1.04	0.5	-0.43	0.53	0	90.15	5	0	4.04	-4.82	medium_risk	positive
MOL004873	C1c2c(c3c(c(c(c(CC=C(C)C)c3O)O)CC=C(C)C)C1)cc(c(c2)O)O	Gancaonin U	380.52	6.59	4	4	14.53	1.08	0.6	0.53	0	80.92	4	0	4.21	-4.85	medium_risk	negative
MOL004874	c1c(c(cc2c3c(cc(c(c3CCc12)CC=C(C)C)O)O)O)O	Gancaonin V	312.39	4.74	4	4	1.24	0.73	0.04	0.34	0	80.92	2	0	3.01	-4.22	medium_risk	negative
MOL004875	c1c(c(=O)c2c(o1)cc(cc2)O)c1c(c(c(cc1O)O)CC=C(C)C)OC	3-[4,6-dihydroxy-2-methoxy-3-(3-methylbut-2-enyl)phenyl]-7-hydroxy-chromone	368.41	3.91	3	6	2.47	0.43	-0.3	0.44	0	100.13	4	0	3.21	-4.35	medium_risk	negative
MOL004876	[C@H]12[C@]([C@]3(C(=CC2=O)[C@H]2[C@@](CC3)(CC[C@@](C2)(C(=O)O)C)C)C)(CC[C@@H]2[C@@]1(CC[C@@H](C2(C)C)O[C@@H]1[C@H](O[C@@H]2O[C@@H]([C@H]([C@@H]([C@H]2O)O)O)C(=O)O)[C@H]([C@@H]([C@H](O1)C(=O)O)O)O)C)C	Glycyram	823.04	2.42	8	16	19.62	-2.66	-2.86	0.11	0	267.04	7	0	2.78	-4.18	ambiguous	positive
MOL004877	c1(c2c(cc(c1CC=C(C)C)O)OC[C@H](C2)c1ccc(c(c1O)CC=C(C)C)O)OC	Licoricidin	424.58	6.59	3	5	0.99	0.96	0.3	0.62	0	79.15	6	0	4.85	-5.2	medium_risk	positive
MOL004878	c1(=O)c(cc2c(o1)cc(c(c2OC)CC=C(C)C)O)c1c(cc(cc1)O)O	Glycycoumarin	368.41	4.42	3	6	23.56	0.52	-0.24	0.44	0	100.13	4	0	3.59	-4.46	medium_risk	negative
MOL004879	c1(=O)c(cc2c(o1)cc(c(c2OC)CC=C(C)C)OC)c1c(cc(cc1)O)O	Glycyrin	382.44	4.67	2	6	52.61	0.59	-0.13	0.47	0	89.13	5	1.31	3.78	-4.58	medium_risk	negative
MOL004880	n1c(cc(c2CCCCc12)C)C	5,6,7,8-Tetrahydro-2,4-dimethylquinoline	161.27	2.97	0	1	49.77	1.64	1.7	0.05	0	12.89	0	-2.84	3.32	-2.47	medium_risk	negative
MOL004881	Oc1c(CC=C(C)C)c(O)ccc1C(=O)/C=C/c1c(O)cc(O)cc1	(E)-1-[2,4-dihydroxy-3-(3-methylbut-2-enyl)phenyl]-3-(2,4-dihydroxyphenyl)prop-2-en-1-one	340.4	4.49	4	5	1.36	0.5	-0.22	0.3	0.38	97.99	5	0	3.37	-4.52	medium_risk	negative
MOL004882	c1(c2c(cc(c1CC=C(C)C)O)oc(c1ccc(cc1O)O)c2)OC	Licocoumarone	340.4	4.98	3	5	33.21	0.84	0.06	0.36	0	83.06	4	9.66	4.1	-3.62	medium_risk	negative
MOL004883	c1(cc(c2c(c1)occ(c2=O)c1ccc(c(c1O)CC=C(C)C)O)O)O	Licoisoflavone	354.38	3.65	4	6	41.61	0.37	-0.27	0.42	0	111.13	3	16.09	2.99	-4.14	medium_risk	negative
MOL004884	c1c(c(=O)c2c(o1)cc(cc2O)O)c1ccc2c(C=CC(O2)(C)C)c1O	Licoisoflavone B	352.36	2.85	3	6	38.93	0.46	-0.18	0.55	0	100.13	1	15.73	3.54	-4.14	medium_risk	negative
MOL004885	c12c(c(cc(c1)O)O)C(=O)[C@@H](CO2)c1c(c2c(cc1)OC(C=C2)(C)C)O	licoisoflavanone	354.38	2.97	3	6	52.47	0.39	-0.22	0.54	0	96.22	1	15.67	3.54	-4.14	medium_risk	negative
MOL004886	C1C[C@]2(C(=C3[C@@](CC2)([C@]2([C@H](C=C3)[C@@]3([C@@H](CC2)C([C@H](CC3)O[C@@H]2O[C@@H]([C@H]([C@@H]([C@H]2O[C@@H]2O[C@@H]([C@H]([C@@H]([C@H]2O)O)O)C(=O)O)O)O)C(=O)O)(C)C)C)C)C)C[C@@]1(C)C(=O)O)C	licorice-saponin C2	807.04	3.1	8	15	59.66	-2.28	-2.89	0.11	0	249.97	7	3.56	3.16	-4.11	ambiguous	positive
MOL004887	C1C[C@]2(C(=C3[C@@](CC2)([C@]2([C@H](C=C3)[C@@]3([C@@H](CC2)C([C@H](CC3)O)(C)C)C)C)C)C[C@@]1(C)C(=O)O)C	licorice-saponin C2_qt	454.76	6.17	2	3	17.33	0.48	-0.31	0.76	0	57.53	1	0	6.18	-5.51	low_risk	positive
MOL004888	[C@]12(C[C@@H]([C@]3([C@H](C1)C1=CC[C@H]4[C@]([C@@]1(CC3)C)(CC[C@@H]1[C@]4(CC[C@@H](C1(C)C)O[C@@H]1O[C@@H]([C@H]([C@@H]([C@H]1O[C@@H]1O[C@@H]([C@H]([C@H]([C@H]1O[C@@H]1O[C@@H]([C@H]([C@H]([C@H]1O)O)O)C(=O)O)O)O)C(=O)O)O)O)C(=O)O)C)C)C)OC2=O)C	licorice-saponin F3	983.18	1.32	10	21	17.68	-2.82	-3.47	0.03	0	335.19	9	0	2.48	-3.87	ambiguous	positive
MOL004889	[C@]12(C[C@@H]([C@@]3([C@@H](C1)C1=CC[C@@H]4[C@@]([C@@]1(CC3)C)(CC[C@@H]1[C@@]4(CC[C@@H](C1(C)C)O)C)C)C)OC2=O)C	licorice-saponin F3_qt	454.76	5.93	1	3	27.53	0.74	0.07	0.64	0	46.53	0	0	6.28	-6.01	low_risk	positive
MOL004890	[C@@H](CC(C)C)(CC)C	(4S)-2,4-dimethylhexane	114.26	3.61	0	0	37.13	1.77	2.19	0.01	0	0	3	10.95	4.54	-4.21	medium_risk	negative
MOL004891	O1[C@@H]2[C@@H](COc3c2ccc2OC(C=Cc32)(C)C)c2c1cc(O)cc2	shinpterocarpin	322.38	3.46	1	4	80.3	1.1	0.68	0.73	0.32	47.92	0	6.5	4.13	-4.65	medium_risk	negative
MOL004892	[C@]1(CC[C@]2([C@H](C1)C1=CC(=O)[C@H]3[C@]([C@@]1(CC2)C)(CC[C@@H]1[C@]3(CC[C@@H]([C@]1(CO)C)O[C@@H]1O[C@@H]([C@H]([C@@H]([C@H]1O[C@@H]1O[C@@H]([C@H]([C@H]([C@H]1O)O)O)C(=O)O)O)O)C(=O)O)C)C)C)(C)C(=O)O	licorice-saponin G2	839.04	1.33	9	17	6.39	-2.01	-2.84	0.11	0	287.27	8	0	2.05	-3.77	ambiguous	positive
MOL004893	[C@]1(CC[C@]2([C@@H](C1)C1=CC(=O)[C@@H]3[C@@]([C@@]1(CC2)C)(CC[C@@H]1[C@@]3(CC[C@@H]([C@]1(CO)C)O)C)C)C)(C)C(=O)O	licorice-saponin G2_qt	486.76	4.4	3	5	22.78	-0.27	-0.74	0.72	0	94.83	2	0	4.52	-5.13	low_risk	positive
MOL004894	[C@]1(CC[C@]2([C@H](C1)C1=CC(=O)[C@H]3[C@]([C@@]1(CC2)C)(CC[C@@H]1[C@]3(CC[C@@H](C1(C)C)O[C@@H]1O[C@@H]([C@H]([C@@H]([C@H]1O[C@@H]1O[C@@H]([C@H]([C@H]([C@H]1O)O)O)C(=O)O)O)O)C(=O)O)C)C)C)(C)C(=O)O	licorice-saponin H2	823.04	2.42	8	16	44.37	-2.08	-2.83	0.11	0	267.04	7	5.09	2.78	-4.18	ambiguous	positive
MOL004895	[C@@]1(CC[C@@]2([C@@H](C1)C1=CC(=O)[C@@H]3[C@@]([C@@]1(CC2)C)(CC[C@@H]1[C@@]3(CC[C@@H](C1(C)C)O)C)C)C)(C)C(=O)O	licorice-saponin H2_qt	470.76	5.49	2	4	22.91	0.01	-0.48	0.74	0	74.6	1	0	5.45	-5.44	low_risk	positive
MOL004896	[C@]1(CC[C@]2([C@H](C1)C1=CC[C@H]3[C@]([C@@]1(CC2)C)(CC[C@@H]1[C@]3(CC[C@@H]([C@]1(CO)C)O[C@@H]1O[C@@H]([C@H]([C@@H]([C@H]1O[C@@H]1O[C@@H]([C@H]([C@H]([C@H]1O)O)O)C(=O)O)O)O)C(=O)O)C)C)C)(C)C(=O)O	licorice-saponin J2	825.06	2.26	9	16	6.25	-2.25	-2.84	0.11	0	270.2	8	0	2.58	-4	ambiguous	positive
MOL004897	[C@@]1(CC[C@@]2([C@@H](C1)C1=CC[C@@H]3[C@@]([C@@]1(CC2)C)(CC[C@@H]1[C@@]3(CC[C@@H]([C@]1(CO)C)O)C)C)C)(C)C(=O)O	licorice-saponin J2_qt	472.78	5.33	3	4	28.3	0.04	-0.82	0.74	0	77.76	2	0	6.03	-5.22	low_risk	positive
MOL004898	Oc1c(CC=C(C)C)cc(cc1O)/C=C/C(=O)c1c(O)cc(O)cc1	(E)-3-[3,4-dihydroxy-5-(3-methylbut-2-enyl)phenyl]-1-(2,4-dihydroxyphenyl)prop-2-en-1-one	340.4	4.49	4	5	46.27	0.41	-0.4	0.31	0.43	97.99	5	15.24	3.47	-4.56	medium_risk	negative
MOL004899	C1C[C@]2([C@@H](C[C@@]1(C)C(=O)O)C1=CC[C@H]3[C@]([C@@]1(CC2)C)(CC[C@@H]1[C@@]3(CC[C@@H](C1(C)C)O[C@@H]1O[C@@H]([C@H]([C@@H]([C@H]1O[C@@H]1O[C@H]([C@H]([C@@H]([C@H]1O)O)O)C(=O)O)O)O)C(=O)O)C)C)C	licorice-saponin B2	809.06	3.35	8	15	58.55	-2.4	-2.96	0.11	0.3	249.97	7	4.24	3.44	-4.31	ambiguous	positive
MOL004900	[C@]1(CC[C@]2(C(=C3[C@@](CC2)([C@]2([C@H](C=C3)[C@]3([C@@H](CC2)[C@@]([C@H](CC3)O[C@@H]2O[C@@H]([C@H]([C@@H]([C@H]2O[C@@H]2O[C@@H]([C@H]([C@H]([C@H]2O)O)O)C(=O)O)O)O)C(=O)O)(CO)C)C)C)C)C1)C)(C)C(=O)O	licorice-saponin K2	823.04	2.01	9	16	7.82	-2.64	-3.25	0.11	0	270.2	8	0	2.3	-3.94	ambiguous	positive
MOL004901	[C@]1(CC[C@]2(C(=C3[C@@](CC2)([C@@]2([C@@H](C=C3)[C@@]3([C@@H](CC2)[C@@]([C@H](CC3)O)(CO)C)C)C)C)C1)C)(C)C(=O)O	licorice-saponin K2_qt	470.76	5.08	3	4	27.79	0.05	-0.67	0.75	0	77.76	2	0	5.03	-5.12	ambiguous	positive
MOL004902	C([C@]1(CC[C@@]2(CC[C@]3([C@@]4(CC[C@@H]5C([C@@H](O)CC[C@@]5([C@H]4C(=O)C=C3[C@H]2C1)C)(C)C)C)C)C)C)O	glycyrrhetol	456.78	5.28	2	3	14.66	0.36	-0.26	0.75	0	57.53	1	0	5.55	-5.34	low_risk	positive
MOL004903	c12c(O[C@@H](CC1=O)c1ccc(cc1)O[C@@H]1O[C@@H]([C@H]([C@@H]([C@H]1O)O)O)CO)cc(cc2)O	liquiritin	418.43	0.66	5	9	65.69	-1.06	-1.93	0.74	0	145.91	4	17.96	0.43	-2.63	medium_risk	negative
MOL004904	c12c(O[C@@](CC1)(C)CO)cc1c(c2OC)cc(c(=O)o1)c1ccc(cc1O)O	licopyranocoumarin	384.41	3.04	3	7	80.36	0.13	-0.62	0.65	0	109.36	3	0.08	2.47	-4.05	medium_risk	negative
MOL004905	O1[C@H]2[C@]3([C@H](C4=CC(=O)[C@H]5[C@]([C@@]4(CC3)C(=O)OC)(CC[C@@H]3[C@@]5(CC[C@H](O)C3(C)C)C)C)C[C@](C2)(C1=O)C)C	3,22-Dihydroxy-11-oxo-delta(12)-oleanene-27-alpha-methoxycarbonyl-29-oic acid	512.75	4.37	1	6	34.32	-0.06	-0.75	0.55	0	89.9	2	3.56	3.79	-5.65	low_risk	positive
MOL004906	O1C[C@H](Cc2c1c1c(OC(C=C1)(C)C)cc2)c1c(O)c2c(OC(C=C2)(C)C)cc1	Hispaglabridin B	390.51	5	1	4	22.94	1.18	0.62	0.88	0.31	47.92	1	0	5.23	-5.78	medium_risk	negative
MOL004907	O1c2c(O)c(c3c(=O)c4c(oc3)cc(O)cc4)ccc2OC1	Glyzaglabrin	298.26	2.1	2	6	61.07	0.34	-0.2	0.35	0	89.13	1	21.2	2.32	-2.92	medium_risk	negative
MOL004908	c12c3c(C[C@@H](CO3)c3c(cc(cc3)O)O)ccc1OC(C=C2)(C)C	Glabridin	324.4	3.95	2	4	53.25	0.97	0.36	0.47	0	58.92	1	0.03	3.81	-4.54	medium_risk	negative
MOL004909	C12=CC(=O)[C@@H]3[C@]([C@@]1(CC[C@@]1([C@@H]2C[C@]2(C[C@@H]1OC2=O)C)C)C)(C)CC[C@H]1[C@]3(C)CC[C@@H](C1(C)C)O	glabrolide	468.74	5	1	4	17.46	0.29	-0.48	0.61	0	63.6	0	0	4.66	-5.43	low_risk	positive
MOL004910	c1(c2c(c(cc1O)O)C(=O)C[C@H](O2)c1ccccc1)CC=C(C)C	Glabranin	324.4	4.42	2	4	52.9	0.97	0.31	0.31	0	66.76	3	16.24	3.59	-4.28	medium_risk	negative
MOL004911	c1cc(c2c(c1O)C=CC(O2)(C)C)C1=Cc2c(OC1)cc(cc2)O	Glabrene	322.38	3.77	2	4	46.27	0.99	0.04	0.44	0	58.92	1	3.63	3.68	-4.54	medium_risk	positive
MOL004912	c1c(c(=O)c2c(o1)cc(cc2)O)c1ccc2c(C=CC(O2)(C)C)c1O	Glabrone	336.36	3.12	2	5	52.51	0.59	-0.11	0.5	0	79.9	1	16.09	3.78	-4.14	medium_risk	negative
MOL004913	c1(cc(c2c(c1)oc(=O)c1c2oc2c1ccc(c2)OC)O)O	1,3-dihydroxy-9-methoxy-6-benzofurano[3,2-c]chromenone	298.26	2.99	2	6	48.14	0.48	-0.19	0.43	0	93.04	1	8.87	2.48	-2.98	medium_risk	negative
MOL004914	c1(cc(c2c(c1)oc(=O)c1c2oc2c1cc(c(c2)OC)OC)O)O	1,3-dihydroxy-8,9-dimethoxy-6-benzofurano[3,2-c]chromenone	328.29	2.98	2	7	62.9	0.4	-0.34	0.53	0	102.27	2	9.32	2.74	-2.99	low_risk	negative
MOL004915	o1c2c(c(=O)c(c3c(O)c(CC=C(C)C)c(O)cc3)c1)ccc(O)c2	Eurycarpin A	338.38	3.92	3	5	43.28	0.43	-0.06	0.37	0	90.9	3	17.1	3.29	-4.33	medium_risk	negative
MOL004916	CC(CC[C@@H](CCCC)CCC)C	2-methyl-5-propyl -nonane	184.41	5.89	0	0	15.28	1.81	2.03	0.03	0	0	8	0	7.29	-6.21	medium_risk	negative
MOL004917	C1O[C@H]([C@H]([C@@]1(CO)O)O)O[C@H]1[C@H]([C@@H]([C@H](O[C@@H]1Oc1ccc2c(c1)occ(c2=O)c1ccc(cc1)OC)CO)O)O	glycyroside	562.57	-0.73	6	13	37.25	-1.58	-2.56	0.79	0	197.74	8	14.62	-0.08	-2.68	high_risk	positive
MOL004918	CCCCCC	HEX	86.2	3.11	0	0	52.5	1.78	2.14	0	0	0	3	10.8	4.02	-3.41	medium_risk	negative
MOL004919	C1(CCCCC1)C	Sextone B	98.21	2.99	0	0	56.2	1.77	2.14	0.01	0	0	0	10.85	3.9	-3.88	medium_risk	negative
MOL004920	C1(CCCC1)C	Methylcyclopentane	84.18	2.53	0	0	55.78	1.79	2.22	0.01	0	0	0	10.97	3.15	-3.23	medium_risk	negative
MOL004921	C(=O)(/C=C\c1cc(c(cc1)O)O)OCCCCCCCCCCCCCCCCCCCCCC	Docosyl caffeate	488.83	11.16	2	4	3.14	1.01	0.31	0.59	0	66.76	24	0	9.78	-7.02	medium_risk	positive
MOL004922	CC(CCC[C@@H](CCCC)CC)C	2-methyl-6-ethyl decane	184.41	5.89	0	0	5.5	1.81	2	0.03	0	0	8	0	7.3	-6.21	medium_risk	negative
MOL004924	[C@@H]12[C@H](c3c(O2)cc(cc3)OC)COc2c1ccc(c2)O[C@@H]1O[C@@H]([C@H]([C@@H]([C@H]1O)O)O)CO	(-)-Medicocarpin	432.46	0.75	4	9	40.99	-0.6	-1.34	0.95	0	127.07	4	13.2	1.26	-2.72	medium_risk	negative
MOL004925	O1[C@H]([C@H](O)[C@@H](O)[C@H](O)[C@H]1CO)c1c2oc(cc(=O)c2c(O)cc1O)c1ccc(O)cc1	vitexin	432.41	-0.06	7	10	3.05	-1.52	-2.41	0.71	0	181.05	3	0	-0.15	-2.18	high_risk	negative
MOL004926	c1c(cc2c(c1O)C(=O)C[C@H](O2)c1ccc(cc1)O[C@@H]1O[C@@H]([C@H]([C@@H]([C@H]1O)O)O)CO)O	4H-1-Benzopyran-4-one, 2-(4-(beta-D-glucopyranosyloxy)phenyl)-2,3-dihydro-5,7-dihydroxy-, (2S)-	434.43	0.39	6	10	14.03	-1.13	-2.08	0.78	0	166.14	4	0	0.21	-2.52	high_risk	negative
MOL004927	O1C[C@H](Cc2c1c1c(OC(C=C1)(C)C)cc2)c1c(O)c(c(O)cc1)CC=C(C)C	Hispaglabridin A	392.53	5.81	2	4	14.6	1.12	0.43	0.73	0	58.92	3	0	5.18	-5.54	medium_risk	positive
MOL004928	[C@H]1([C@H](O[C@@H]([C@H]([C@H]1O)O)CO)c1c(c2c(c(c1O)[C@@H]1[C@@H]([C@H]([C@@H]([C@H](O1)C)O)O)O)oc(cc2=O)c1ccc(cc1)O)O)O	violanthin	578.57	-1.56	10	14	4.17	-2.01	-2.77	0.81	0	250.97	4	0	-0.85	-1.76	ambiguous	negative
MOL004929	C(CCCCCCCO)CCCCCCC	Pentadecanol	228.47	5.99	1	1	13.73	1.3	1.06	0.06	0	20.23	13	0	6.6	-6.04	low_risk	positive
MOL004930	c1(c2cc(c(c(c2)O)O)CC=C(C)C)oc2c(c(=O)c1O)c(cc(c2)O)O	Uralenol	370.38	3.36	5	7	8.55	0.35	-0.57	0.46	0	131.36	3	0	2.58	-3.46	medium_risk	positive
MOL004931	c12c(c(cc(c1)O)O)c(=O)c(c(o2)c1cc(c(c(c1)CC=C(C)C)O)O)OC	Uralenol-3-methylether	384.41	3.43	4	7	1.41	0.39	-0.62	0.49	0	120.36	4	0	3.34	-4.2	medium_risk	positive
MOL004932	[C@@]1(CC[C@]2([C@@H](C1)C1=CC(=O)[C@H]3[C@]([C@@]1(CC2)C)(CC[C@@H]1[C@@]3(CC[C@@H](C1(C)C)O[C@@H]1O[C@@H]([C@H]([C@@H]([C@H]1O[C@@H]1O[C@@H]([C@@H](O)[C@@H]([C@H]1O)O)C(=O)O)O)O)C(=O)O)C)C)C)(C)C(=O)O	glycyrrhizin	823.04	2.42	8	16	9.06	-2.23	-3.13	0.11	0	267.04	7	0	2.78	-4.18	ambiguous	positive
MOL004933	C1[C@@](CC[C@@]2([C@@H]1C1=CC(=O)[C@@H]3[C@@]([C@@]1(CC2)C)(CC[C@@H]1[C@@]3(CC[C@@H](C1(C)C)O[C@H]1O[C@@H]([C@H]([C@@H]([C@@H]1O)O[C@H]1O[C@@H]([C@H]([C@@H]([C@@H]1O)O)O)C(=O)O)O)C(=O)O)C)C)C)(C)C(=O)O	uralsaponin B	823.04	2.42	8	16	7.92	-2.6	-3.17	0.11	0	267.04	7	0	2.81	-4.19	ambiguous	positive
MOL004934	C(CC(C)C)C	Isohexane	86.2	2.9	0	0	56.13	1.77	2.08	0	0	0	2	11.03	3.6	-3.27	medium_risk	negative
MOL004935	[C@H]1(CC(=O)c2c(O1)cc(cc2O)O)c1cc(c(c(c1)CC=C(C)C)O)O	Sigmoidin-B	356.4	3.89	4	6	34.88	0.42	-0.41	0.41	0	107.22	3	14.49	3.02	-4.19	medium_risk	negative
MOL004936	c1cc2c(c(c1O)O)c(=O)c(c(o2)c1c(cc(c(c1)O)O)CC=C(C)C)OC	Uralene	384.41	3.43	4	7	11.7	0.63	-0.22	0.49	0	120.36	4	0	3.41	-4.19	medium_risk	positive
MOL004937	O1[C@@H]([C@H]([C@H]([C@H](C1)O)O)O)OC(=O)c1ccc(c(c1)O)O	uralenneoside	286.26	-0.49	5	8	24.96	-1.01	-1.61	0.17	0	136.68	3	0	-1.01	-1.26	low_risk	negative
MOL004938	c1(cc(=O)c2c(O)c(c(O)c(c2o1)O[C@H]1[C@@H](O)[C@H](O)[C@H](O)CO1)O[C@H]1[C@H](O)[C@@H](O)[C@H](O)[C@H](O1)CO)c1ccc(O)cc1	schaftoside	596.54	-1.5	10	16	7.88	-2.46	-3.48	0.75	0	269.43	6	0	-0.98	-1.8	ambiguous	negative
MOL004939	c1(cc(=O)c2c(O)c(c(O)c(c2o1)O)O)c1ccc(O)cc1	Nortangeretin	302.25	1.8	5	7	17.9	0.24	-0.68	0.27	0	131.36	1	0	1.92	-2.83	medium_risk	positive
MOL004940	c1cc(cc2c1C(=O)C[C@@H](O2)c1ccc(cc1)O)O[C@H]1[C@@H]([C@H]([C@@H]([C@H](O1)CO)O)O)O	neoliquiritin	418.43	0.66	5	9	13.01	-1.08	-1.95	0.71	0	145.91	4	0	0.4	-2.56	medium_risk	negative
MOL004941	c1cc(cc2c1C(=O)C[C@@H](O2)c1ccc(cc1)O)O	(2R)-7-hydroxy-2-(4-hydroxyphenyl)chroman-4-one	256.27	2.57	2	4	71.12	0.41	-0.25	0.18	0	66.76	1	18.09	2.79	-3.28	medium_risk	negative
MOL004942	C(CCCCCC)CC/C=C/C	(E)-dodec-2-ene	168.36	5.4	0	0	17.74	1.83	2	0.02	0	0	8	0	6.35	-5.71	medium_risk	positive
MOL004943	[C@@H]1(Oc2cc(c(cc2)C(=O)/C=C\c2ccc(cc2)O)O)O[C@H]([C@H]([C@H]([C@@H]1O)O)O)CO	neoisoliquiritin	418.43	1	6	9	21.18	-1.41	-2.05	0.58	0	156.91	6	0	0.74	-2.8	medium_risk	positive
MOL004944	C1(CCC1)(O)CC	Cyclobutanol, 1-ethyl-	100.18	1.32	1	1	93.23	1.13	1.35	0.02	0	20.23	1	11.08	1.33	-0.55	low_risk	positive
MOL004945	[C@H]1(CC(=O)c2c(O1)c(c(cc2)O)CC=C(C)C)c1ccc(cc1)O	(2S)-7-hydroxy-2-(4-hydroxyphenyl)-8-(3-methylbut-2-enyl)chroman-4-one	324.4	4.42	2	4	36.57	0.72	-0.04	0.32	0	66.76	3	17.95	3.62	-4.41	medium_risk	negative
MOL004946	C(CCCCCCCCC)CCC(=O)C	2-Tetradecanone	212.42	4.99	0	1	17.71	1.46	1.6	0.05	0	17.07	11	0	5.69	-5.74	low_risk	positive
MOL004947	O1[C@H]([C@H](O)[C@@H](O)[C@H](O)[C@H]1CO)c1c(O)c([C@@H]2O[C@@H]([C@H](O)[C@H](O)[C@H]2O)C)c(O)c2c1oc(cc2=O)c1ccc(O)cc1	Isoviolanthin	578.57	-1.56	10	14	18.79	-2.43	-3.14	0.81	0	250.97	4	0	-0.86	-1.75	ambiguous	negative
MOL004948	c1c2c(ccc1O)c1c(c3c(oc1=O)cc1c(CCC(O1)(C)C)c3OC)o2	Isoglycyrol	366.39	4.36	1	6	44.7	0.91	0.05	0.84	0	82.04	1	6.69	4.15	-3.97	low_risk	negative
MOL004949	c1c(cc2c(c1O)c(=O)c(c(o2)c1cc(c(cc1)O)CC=C(C)C)O)O	Isolicoflavonol	354.38	3.63	4	6	45.17	0.54	-0.42	0.42	0	111.13	3	15.55	2.92	-3.84	medium_risk	positive
MOL004950	C1(CCc2c(O1)cc1c(c2OC)cc(c(=O)o1)c1c(cc(cc1)O)O)(C)C	isoglycycoumarin	368.41	3.92	2	6	22.09	0.55	-0.16	0.6	0	89.13	2	0	3.72	-4.36	medium_risk	negative
MOL004951	[C@@H]1(Oc2ccc(cc2)/C=C\C(=O)c2c(cc(cc2)O)O)O[C@H]([C@H]([C@H]([C@@H]1O)O)O)CO	Isoliquiritin	418.43	1	6	9	8.61	-1.36	-1.93	0.6	0	156.91	6	0	0.82	-2.89	medium_risk	positive
MOL004952	c1cc(ccc1O)/C=C/C(=O)c1c(cc(cc1)O[C@H]1[C@@H]([C@H]([C@@H]([C@H](O1)CO)O)O)O[C@H]1[C@@H]([C@](CO1)(CO)O)O)O	licuraside	550.56	-0.41	8	13	5.25	-1.92	-3	0.77	0	215.83	9	0	-0.09	-2.83	high_risk	positive
MOL004953	[C@H]1(c2ccc(cc2)O[C@H]2[C@@H]([C@H]([C@@H]([C@H](O2)CO)O)O)O[C@H]2[C@@H]([C@](CO2)(CO)O)O)CC(=O)c2c(O1)cc(cc2)O	Liquiritin apioside	550.56	-0.75	7	13	29.23	-1.88	-2.69	0.82	0.31	204.83	7	0	-0.12	-2.56	high_risk	negative
MOL004954	c1(c(cc2c(c1CC=C(C)C)O[C@H](CC2=O)c1ccc(cc1)O)CC=C(C)C)O	isograbrol	392.53	6.28	2	4	11.04	0.87	-0.07	0.5	0	66.76	5	0	4.79	-5.33	medium_risk	negative
MOL004955	C1([C@@H]2[C@](CC[C@@H]1O)([C@@H]1[C@@](CC2)([C@@]2(C(=CC1=O)[C@]13[C@@](CC2)(CC[C@](C1)(C(=O)O3)C)C)C)C)C)(C)C	isoglabrolide	468.74	5.15	1	4	14.77	0.32	-0.16	0.62	0	63.6	0	0	4.79	-5.76	low_risk	positive
MOL004956	O1[C@@H]([C@@H](O)[C@H](O)[C@@H](O)[C@@H]1Oc1ccc(cc1)c1c(=O)c2c(oc1)cc(OC)cc2)CO	Isoononin	430.44	0.68	4	9	8.29	-1	-1.57	0.79	0	138.82	5	0	0.82	-2.8	medium_risk	positive
MOL004957	Oc1ccc(cc1)c1c(=O)c2c(oc1)cc(OC)cc2	HMO	268.28	2.58	1	4	38.37	0.79	0.25	0.21	0	59.67	2	16.56	2.92	-3.55	medium_risk	negative
MOL004958	O1[C@H]([C@H](O)[C@@H](O)[C@H](O)[C@H]1CO)c1c(O)c([C@@H]2OC[C@H](O)[C@H](O)[C@H]2O)c(O)c2c1oc(cc2=O)c1ccc(O)cc1	Isoschaftoside	564.54	-1.94	10	14	17.38	-2.62	-3.36	0.83	0	250.97	4	0	-1.2	-1.7	ambiguous	negative
MOL004959	O1[C@@H]2[C@H](c3c1c(c(O)cc3)CC=C(C)C)COc1c2c(OC)cc(O)c1	1-Methoxyphaseollidin	354.43	4.25	2	5	69.98	1.01	0.48	0.64	0	68.15	3	9.53	3.66	-4.09	medium_risk	negative
MOL004960	C1[C@H](C([C@@H]2[C@@](C1)([C@@H]1[C@@](CC2)([C@]2(C(=CC1=O)[C@@H]1[C@](CC2)(C)[C@@H](C[C@](C1)(C)C(=O)O)OC(=O)C)C)C)C)(C)C)O	22β-acetylglabric acid	528.8	4.77	2	6	17.76	-0.21	-0.98	0.64	0	100.9	3	0	5.02	-5.71	low_risk	positive
MOL004961	c1(c(OC)c(=O)c2c(O)cc(O)cc2o1)c1ccc(c(c1)OC)O	Quercetin der.	330.31	1.82	3	7	46.45	0.39	-0.44	0.33	0	109.36	3	16.61	2.55	-3.22	medium_risk	negative
MOL004962	C1[C@@H]2[C@](CC[C@]1(C)C(=O)O)(CC[C@@]1(C2=CC[C@H]2[C@]1(CC[C@@H]1[C@@]2(CC[C@@H]([C@@]1(O)C)O)C)C)C)C	24-Hydroxy-11-deoxyglycyrrhetic acid	458.75	5.13	3	4	17.57	0.26	-0.36	0.76	0	77.76	1	0	5.85	-5.16	low_risk	positive
MOL004963	C1[C@]2([C@H]([C@]([C@H](C1)O)(CO)C)CC[C@@]1([C@@H]2C(=O)C=C2[C@]1(CC[C@@]1([C@H]2C[C@@](CC1)(C)C(=O)O)C)C)C)C	24-Hydroxyglycyrrhetic acid	486.76	4.4	3	5	24.17	-0.1	-0.8	0.72	0	94.83	2	0	4.52	-5.13	low_risk	positive
MOL004964	c1(ccc(c(c1)O)C(=O)/C=C\c1ccccc1)O	(Z)-1-(2,4-dihydroxyphenyl)-3-phenylprop-2-en-1-one	240.27	3.17	2	3	73.18	0.57	0.14	0.12	0	57.53	3	20.35	3.3	-3.27	medium_risk	negative
MOL004965	c1(cc(c2c(c1CC=C(C)C)OC[C@@H](C2=O)c1c(c(c(cc1)O)CC=C(C)C)O)O)O	3'(γ,γ-dimethylallyl)-kievitone	424.53	5.63	4	6	1.21	0.51	-0.15	0.63	0	107.22	5	0	4.21	-4.84	medium_risk	negative
MOL004966	O1C[C@H](Cc2c1c1c(OC(C=C1)(C)C)cc2)c1c(O)c(c(OC)cc1)O	3'-Hydroxy-4'-O-Methylglabridin	354.43	3.93	2	5	43.71	1	0.73	0.57	0	68.15	2	-0.61	3.76	-4.5	medium_risk	negative
MOL004967	C(CC)(CC)(C)C	3,3-Dimethylpentane	100.23	3.11	0	0	41.97	1.75	2.1	0.01	0	0	2	11.09	4.35	-3.59	medium_risk	negative
MOL004968	Oc1c(c(c(C/C=C\c2cc(O)c(O)cc2)cc1)OC)O	3,4,3',4'-Tetrahydroxy-2-methoxychalcone	288.32	3.19	4	5	1.33	0.64	0.01	0.2	0	90.15	4	0	2.63	-3.73	medium_risk	negative
MOL004969	c1(c(cc(cc1)C)CC)C	2-Ethyl-p-xylene	134.24	3.75	0	0	20.6	1.89	2.03	0.02	0	0	1	0	4.35	-3.84	medium_risk	positive
MOL004970	[C@H](CCCC)(CC)C	3-methylheptane	114.26	3.82	0	0	36.61	1.79	2.16	0.01	0	0	4	10.56	4.82	-4.38	medium_risk	negative
MOL004971	[C@H](CCC)(CC)C	3-methylhexane	100.23	3.36	0	0	38.19	1.78	2.15	0.01	0	0	3	10.9	4.18	-3.93	medium_risk	negative
MOL004972	C(CC)(CC)C	3-Methylpentane	86.2	2.9	0	0	35.77	1.76	2.14	0	0	0	2	11.1	3.98	-3.27	medium_risk	negative
MOL004973	C(CC)(CC)CC	3-Ethylpentane	100.23	3.36	0	0	35.74	1.79	2.16	0.01	0	0	3	11.5	4.34	-3.93	medium_risk	negative
MOL004974	O1C[C@H](Cc2c1c1c(OC(C=C1)(C)C)cc2)c1c(O)c(OC)c(O)cc1	3'-Methoxyglabridin	354.43	3.93	2	5	46.16	0.94	0.47	0.57	0	68.15	2	0.52	3.76	-4.49	medium_risk	negative
MOL004975	C1[C@H](C([C@@H]2[C@@](C1)([C@@H]1[C@@](CC2)([C@]2(C(=CC1=O)[C@@H]1[C@@](CC2)([C@@H]2C[C@@](C1)(C(=O)O2)C)C)C)C)C)(C)C)OC=O	3β-formylglabrolide	496.75	5.33	0	5	16.36	0.26	-0.5	0.55	0	69.67	2	0	4.74	-5.78	low_risk	positive
MOL004976	c12c(cc(cc2)OC)occ(c1=O)c1ccc(cc1)OC	Daidzein dimethyl ether	282.31	2.83	0	4	24.29	0.98	0.17	0.24	0	48.67	3	0	3.15	-4.4	medium_risk	negative
MOL004977	c1c2c(c(c(c1O)CC=C(C)C)OC)[C@H]1[C@@H](CO2)c2c(cc(c(c2)CC=C(C)C)O)O1	1-Methoxyficifolinol	422.56	6.1	2	5	14.61	1.09	0.2	0.86	0	68.15	5	0	5.06	-5.06	medium_risk	negative
MOL004978	O1C[C@H](Cc2c1c1c(OC(C=C1)(C)C)cc2)c1c(O)cc(OC)cc1	2-[(3R)-8,8-dimethyl-3,4-dihydro-2H-pyrano[6,5-f]chromen-3-yl]-5-methoxyphenol	338.43	4.2	1	4	36.21	1.12	0.61	0.52	0	47.92	2	-0.13	4.35	-5.01	medium_risk	positive
MOL004979	O[C@H](Cc1ccc(O)cc1)C(=O)c1c(O)cc(O)cc1	4,2',4',alpha-Tetrahydroxydihydrochalcone	274.29	2.24	4	5	2.45	0.1	-0.4	0.16	0	97.99	4	0	1.57	-3.1	medium_risk	negative
MOL004980	o1c2c(cc(c(c2)O)CC=C(C)C)c(cc1=O)c1ccc(cc1)O	Inflacoumarin A	322.38	4.7	2	4	39.71	0.73	-0.24	0.33	0	70.67	3	2.31	4.36	-4.66	medium_risk	negative
MOL004981	O1C(C=Cc2c1ccc(c2O)C(=O)/C=C/c1ccc(O)cc1)(C)C	1-(5-hydroxy-2,2-dimethylchromen-6-yl)-3-(4-hydroxyphenyl)prop-2-en-1-one	322.38	3.96	2	4	5.2	0.86	-0.01	0.34	0	66.76	3	0	4.4	-4.5	medium_risk	negative
MOL004982	C1(=C(OC[C@H](C1=O)O)C)O	2,6,10-trimethyl-dodecane	144.14	-1.02	2	4	37.8	0.08	0.04	0.03	0	66.76	0	11.49	-1.16	0.42	low_risk	negative
MOL004983	n1ccc(c2CCCCc12)C	5,6,7,8-Tetrahydro-4-methylquinoline	147.24	2.69	0	1	59.18	1.63	1.79	0.04	0	12.89	0	11.39	2.66	-1.9	medium_risk	negative
MOL004985	C(CC/C=C/CCCCCCCCCCCCCC)C(=O)O	icos-5-enoic acid	310.58	7.75	1	2	30.7	1.22	1.09	0.2	0	37.3	17	5.28	8.48	-6.84	low_risk	positive
MOL004986	C1C(=O)c2c(O[C@@H]1c1ccc(cc1)O[C@@H]1[C@H]([C@H]([C@@H]([C@H](O1)OC(=O)C)C)O)O)cc(cc2)O	6″-O-acetylliquiritin	444.47	2.33	3	9	6.26	-0.48	-1.24	0.82	0	131.75	5	0	1.88	-3.18	medium_risk	negative
MOL004987	C1[C@@H](C([C@H]2[C@](C1)([C@@H]1[C@@](CC2)([C@]2(C(=CC1)[C@H]1[C@@](CC2)(CC[C@@](C1)(C(=O)O)C)C)C)C)C)(C)C)O	11-deoxyglycyrrhetic acid	456.78	6.42	2	3	16.21	0.51	-0.22	0.76	0	57.53	1	0	7.19	-5.92	low_risk	positive
MOL004988	C1[C@@H]2[C@@H](c3c(O1)cc(c(c3OC)CC=C(C)C)O)Oc1cc3c(C=CC(O3)(C)C)cc21	Kanzonol F	420.54	5.3	1	5	32.47	1.18	0.56	0.89	0.28	57.15	3	9.98	5.08	-5.26	medium_risk	negative
MOL004989	c1(c(c(c2c(c1)O[C@H](CC2=O)c1ccc(c(c1)O)O)O)CC=C(C)C)O	6-prenylated eriodictyol	356.4	3.89	4	6	39.22	0.4	-0.29	0.41	0	107.22	3	16.52	2.99	-4.15	medium_risk	negative
MOL004990	c1(=O)c(cc2c(o1)cc(cc2OC)O)c1ccc(cc1O)O	7,2',4'-trihydroxy－5-methoxy-3－arylcoumarin	300.28	2.56	3	6	83.71	0.24	-0.59	0.27	0	100.13	2	0.99	2.51	-3.42	medium_risk	negative
MOL004991	c1(ccc2c(c1)oc(c(c2=O)c1ccccc1)C)OC(=O)C	7-Acetoxy-2-methylisoflavone	294.32	3.15	0	4	38.92	0.74	0.16	0.26	0	56.51	3	17.49	3.41	-4.64	medium_risk	negative
MOL004992	c12c(c(=O)c(c(o1)C)c1ccccc1)ccc(c2)O	7-hydroxy-2-methyl-3-phenyl-chromone	252.28	3.11	1	3	25.8	1	0.4	0.18	0	50.44	1	0	3.71	-3.45	medium_risk	negative
MOL004993	c1(cc(c2c(c1CC=C(C)C)O[C@H](CC2=O)c1ccc(c(c1)O)O)O)O	8-prenylated eriodictyol	356.4	3.89	4	6	53.79	0.43	-0.44	0.4	0	107.22	3	15.7	2.99	-4.12	medium_risk	negative
MOL004994	O(C(=O)CCCCCCCCCC[C@@H](CC)C)C	12-methyltetradecanoate	256.48	5.96	0	2	17.36	1.35	1.15	0.09	0	26.3	13	0	6.69	-6.27	low_risk	positive
MOL004995	O1C(CCc2c1cc1OC[C@H](Cc1c2OC)c1c(O)c(c(O)cc1)CC=C(C)C)(C)C	Kanzonol H	424.58	6.1	2	5	16.92	0.96	0.38	0.8	0.27	68.15	4	0	5.22	-4.97	medium_risk	positive
MOL004996	C(CCCCCC/C=C/CCCCCCCCCC)C(=O)O	gadelaidic acid	310.58	7.75	1	2	30.7	1.2	0.94	0.2	0	37.3	17	5.25	8.41	-6.8	low_risk	positive
MOL004997	C1[C@@H]2[C@](CC[C@@]1(C(=O)O)C)(CC[C@@]1(C2=CC(=O)[C@@H]2[C@@]1(CC[C@H]1[C@@]2(CC[C@@H](C1(C)C)O[C@@H]1[C@H]([C@@H]([C@@H]([C@H](O1)C(=O)O)O)O)O[C@H]1OC[C@H]([C@@H]([C@@H]1O)O)O)C)C)C)C	Araboglycyrrhizin	779.03	2.72	7	14	17.73	-2.46	-2.73	0.14	0	229.74	6	0	2.94	-4.15	ambiguous	positive
MOL004998	C1[C@@H]2[C@](CC[C@@]1(C(=O)O)C)(CC[C@@]1(C2=CC(=O)[C@@H]2[C@@]1(CC[C@H]1[C@@]2(CC[C@@H](C1(C)C)O)C)C)C)C	Araboglycyrrhizin_qt	470.76	5.49	2	4	17.71	0.11	-0.52	0.74	0	74.6	1	0	5.45	-5.44	low_risk	positive
MOL004999	O1C(C=Cc2c3oc(c(c(=O)c3c(O)cc12)CC=C(C)C)c1c(O)cc(O)c(O)c1)(C)C	Artonin E	436.49	4.67	4	7	11.38	0.34	-0.33	0.8	0	120.36	3	0	4.32	-4.55	medium_risk	positive
MOL005000	o1c2c(c(O)c(CC=C(C)C)c(OC)c2)c(=O)c(c2ccc(O)cc2)c1	Gancaonin G	352.41	4.17	2	5	60.44	0.78	0.23	0.39	0	79.9	4	16.13	3.25	-4.4	medium_risk	negative
MOL005001	O1C(C=Cc2c1c(O)cc(c2)c1c(=O)c2c(oc1)cc(O)c(c2O)CC=C(C)C)(C)C	Gancaonin H	420.49	4.71	3	6	50.1	0.6	-0.14	0.78	0	100.13	3	16.64	3.99	-4.91	medium_risk	negative
MOL005002	O[C@@H]1C([C@H]2[C@@]([C@@H]3[C@]([C@]4(C(=CC3=O)[C@@H]3[C@@](CC4)(CC[C@](C3)(C)C(=O)O)C)C)(CC2)C)(CC1)C)(C)C	beta-Glycyrrhetinic acid	470.76	5.49	2	4	17.41	0.19	-0.4	0.74	0	74.6	1	0	5.45	-5.44	low_risk	positive
MOL005003	c1(ccc2c(c1CC=C(C)C)OC[C@@H]1[C@H]2Oc2c1ccc(c2)OC)O	Licoagrocarpin	338.43	4.51	1	4	58.81	1.23	0.61	0.58	0.27	47.92	3	9.45	3.94	-4.76	medium_risk	negative
MOL005004	o1c2c(c(OC)c(c(OC)c2)CC=C(C)C)cc1c1c(O)cc(O)cc1	Gancaonin I	354.43	5.23	2	5	21.9	0.93	0.37	0.39	0	72.06	5	0	4.38	-3.99	medium_risk	negative
MOL005005	o1c2c(c(O)c(CC=C(C)C)c(O)c2)c(=O)c(O)c1c1cc(CC=C(C)C)c(O)cc1	Glyasperin A	422.51	5.48	4	6	2.46	0.6	-0.26	0.63	0	111.13	5	0	4.07	-4.63	medium_risk	positive
MOL005006	O1c2c(C(=O)[C@H](C1)c1ccc(cc1O)OC)cc(c(c2)OC)CC=C(C)C	Glyasperins K	368.46	4.54	1	5	10.15	0.74	0.22	0.44	0	64.99	5	0	2.94	-4.78	medium_risk	negative
MOL005007	O1c2c(C(=O)[C@@H](C1)c1ccc3c(c1O)C=CC(O3)(C)C)c(cc(c2)O)OC	Glyasperins M	368.41	3.22	2	6	72.67	0.49	-0.04	0.59	0	85.22	2	15.57	3.57	-4.26	medium_risk	negative
MOL005008	O1C([C@H](O)Cc2c1ccc(c2)c1oc2c(c(=O)c1O)c(O)cc(O)c2)(C)C	Glycyrrhiza flavonol A	370.38	2.17	4	7	41.28	-0.09	-0.81	0.6	0	120.36	1	13.71	2.18	-3.09	medium_risk	negative
MOL005009	Oc1c(CC=C(C)C)c(O)ccc1C(=O)/C=C/c1ccc(O)cc1	Corylifolinin	324.4	4.76	3	4	1.04	0.81	-0.03	0.27	0	77.76	5	0	3.91	-4.58	medium_risk	negative
MOL005010	O1C(C=Cc2c1ccc(c2)c1oc2c(cc(CC=C(C)C)c(O)c2)c(=O)c1)(C)C	Kanzonol E	388.49	5.51	1	4	5.77	0.98	0.06	0.71	0	59.67	3	0	5.08	-5.57	medium_risk	positive
MOL005011	O1C(C=Cc2c3c(ccc12)C(=O)[C@H]([C@@H](O3)c1cc(c(cc1)O)CC=C(C)C)O)(C)C	Kanzonol Z	406.51	4.93	2	5	21.77	0.5	-0.18	0.76	0	75.99	3	0	4.3	-4.8	medium_risk	negative
MOL005012	O1[C@H](Cc2c1cc1occ(c(=O)c1c2O)c1ccc(O)cc1)C(=C)C	Licoagroisoflavone	336.36	3.48	2	5	57.28	0.71	0.09	0.49	0	79.9	2	19.64	2.95	-3.61	medium_risk	negative
MOL005013	C1[C@]2([C@](CC[C@@]1(C(=O)O)C)(CC[C@@]1(C2=CC(=O)[C@@H]2[C@]1(CC[C@@H]1[C@@]2(CC[C@@H](C1(C)C)O)C)C)C)C)O	18α-hydroxyglycyrrhetic acid	486.76	4.55	3	5	41.16	-0.29	-0.78	0.71	0	94.83	1	4.96	4.54	-5.32	low_risk	positive
MOL005014	O([C@H]1[C@@H](O)[C@H](O)[C@@H](O[C@@H]1Oc1ccc(/C=C\C(=O)c2ccc(O)cc2O)cc1)CO)[C@@H]1OC[C@](O)([C@H]1O)COC(=O)/C=C/c1cc(c(cc1)O)OC	Licorice glycoside A	726.74	1.81	8	16	5.95	-2.37	-3.26	0.35	0.32	251.36	14	0	2.3	-3.84	high_risk	positive
MOL005015	c1(c(c(c2c(c1)OC[C@H](C2)c1c(c(c(cc1)O)CC=C(C)C)O)OC)CC=C(C)C)OC	Licoriisoflavan A	438.61	6.84	2	5	3.68	1.1	0.28	0.66	0	68.15	7	0	5.31	-5.33	medium_risk	positive
MOL005016	o1c2c(c(=O)c(c3cc(O)c(OC)cc3)c1)cc(OC)c(O)c2	Odoratin	314.31	2.3	2	6	49.95	0.42	-0.24	0.3	0	89.13	3	16.35	2.81	-3.67	medium_risk	negative
MOL005017	o1c2c3c(oc(=O)c2c2c1cc(O)cc2)c(CC=C(C)C)c(O)cc3	Phaseol	336.36	4.87	2	5	78.77	0.76	-0.06	0.58	0	83.81	2	9.64	4.59	-3.69	medium_risk	negative
MOL005018	O1[C@@H](CC(=O)c2c1c1c(OC(C=C1)(C)C)cc2)c1cc2c(OC(C=C2)(C)C)cc1	Xambioona	388.49	4.68	0	4	54.85	1.09	0.52	0.87	0	44.76	1	14.5	5.15	-5.89	medium_risk	negative
MOL005019	c1(ccc2c(c1)O[C@H](CC2=O)c1ccc(c(c1)CC=C(C)C)O)O	(2R)-7-hydroxy-2-[4-hydroxy-3-(3-methylbut-2-enyl)phenyl]chroman-4-one	324.4	4.42	2	4	5.99	0.74	-0.06	0.33	0	66.76	3	0	3.71	-4.45	medium_risk	negative
MOL005020	c1(c(c(c2c(c1)OCC(=C2)c1ccc(cc1O)O)O)CC=C(C)C)O	dehydroglyasperins C	340.4	4.3	4	5	53.82	0.68	-0.12	0.37	0	90.15	3	2.75	3.11	-4.23	medium_risk	positive
MOL005021	c1(ccccc1C(=O)OC)C(=O)OC	Mipax	194.2	1.54	0	4	57.4	0.64	0.63	0.06	0	52.6	4	5.56	1.96	-2.25	low_risk	negative
MOL005089	c1(ccc(cc1)C(=O)OC[C@]12[C@@]3(C[C@H]1[C@]1(C[C@]3(C)O[C@@H]2O1)O)O[C@H]1[C@@H]([C@H]([C@@H]([C@H](O1)CO)O)O)O)O	Oxypaeoniflorin	496.51	-1.55	6	12	8.38	-1.62	-2.33	0.78	0.33	184.6	7	0	-0.82	-1.83	ambiguous	negative
MOL005100	c12c(O[C@H](CC1=O)c1cc(c(cc1)OC)O)cc(cc2O)O	5,7-dihydroxy-2-(3-hydroxy-4-methoxyphenyl)chroman-4-one	302.3	2.28	3	6	47.74	0.28	-0.3	0.27	0.31	96.22	2	16.51	2.52	-3.34	medium_risk	negative
MOL005120	C(=O)CCCCCCCCCCCCCCC	PLY	240.48	6.42	0	1	16.54	1.44	1.28	0.08	0.18	17.07	14	0	7.18	-6.61	low_risk	positive
MOL005270	C(CCCCCCCCC)CCCCCCCO	n-Heptadecanol	256.53	6.9	1	1	12.97	1.31	0.98	0.09	0.15	20.23	15	0	7.82	-6.55	low_risk	negative
MOL005298	c1(cc(cc(c1)CCCCCCCCCCC/C=C/CCCC)O)O	5-heptadec-12-enylresorcinol	346.61	8.64	2	2	3.29	1.38	0.79	0.32	0.25	40.46	15	0	8.74	-6.32	medium_risk	negative
MOL005392	c1(c(c2c(oc1=O)c(c(c(c2O)CC=C(C)C)O)C(=O)C1=CCC[C@@H](/C/1=C(\O)/CC)C)C)C	alpha-Guttiferin	452.59	6.41	3	6	4.43	0.59	0.24	0.65	0.3	107.97	5	0	5.06	-4.8	low_risk	positive
MOL005402	O(C(=O)CCCCCCCCCCCCCCCC)C	Methyl margarate	284.54	7.08	0	2	17.41	1.37	1.25	0.14	0.17	26.3	16	0	7.97	-6.81	low_risk	positive
MOL005448	OC(=O)[C@@H](N)CC(C)C	Leucinum	131.2	0.63	3	3	72.92	-0.05	-0.37	0.01	0.29	63.32	3	11.41	-1.82	-0.27	low_risk	positive
MOL005577	C(CCCCC=O)CCCCC	undecanal	170.33	4.13	0	1	22.9	1.38	1.41	0.03	0.2	17.07	9	0	4.98	-4.93	low_risk	positive
MOL005649	O(c1cc(O)c(cc1)C=O)C	4-Methoxysalicyaldehyde	152.16	1.31	1	3	29.67	0.88	1.04	0.03	0.32	46.53	2	0	1.31	-1.47	low_risk	positive
MOL005786	c12c(c3c(c(c1ccc(=O)o2)OC)cco3)OC[C@H](C(C)(C)O)O	Byakangelicin	334.35	1.7	2	7	27.67	-0.09	-0.81	0.35	0.22	102.27	5	0	1.59	-2.7	low_risk	negative
MOL005789	c12c(c(c3c(c1OC[C@@H](C(=C)C)O)occ3)OC)ccc(=O)o2	neobyakangelico l	316.33	2.72	1	6	36.18	0.4	-0.4	0.31	0.23	82.04	5	-1.48	2.05	-3.36	medium_risk	negative
MOL005791	c12c(cc3c(c2)cco3)oc(=O)cc1OC[C@@H]1C(O1)(C)C	oxypeucedanin	286.3	2	0	5	24.9	0.85	0.11	0.3	0.26	65.11	3	0	2.54	-3.53	medium_risk	negative
MOL005792	c1c2c(c(c3c1occ3)OC[C@H](C(=C)C)O)ccc(=O)o2	{5-[2'(R)-Hydroxy-3'-methyl-3'-butenyl-oxy]furocoumarin}	286.3	2.74	1	5	42.85	0.53	-0.04	0.26	0.27	72.81	4	-1.89	2.06	-3.34	medium_risk	negative
MOL005795	c1(c(cc2c(c1)ccc(=O)o2)OC)CC=C(C)C	suberosin	244.31	3.74	0	3	53.35	1.09	0.75	0.13	0.29	39.44	3	1.99	3.46	-4.22	medium_risk	negative
MOL005800	c12c(c(c3c(c1OC[C@H]1OC1(C)C)occ3)OC)ccc(=O)o2	Byakangelicol	316.33	2.47	0	6	41.42	0.76	0.14	0.36	0.22	74.34	4	-2.42	2.78	-3.51	low_risk	negative
MOL005807	c12c(c(c3c(c1OC[C@H]1OC1(C)C)ccc(=O)o3)CO[C@H]1OC1(C)C)occ2	sen-byakangelicol	386.43	2.76	0	7	58	0.59	-0.27	0.61	0.27	86.87	6	-1.46	3.99	-3.88	medium_risk	negative
MOL005811	c1(c(c(=O)c2c(o1)c(c(c(c2OC)OC)OC)OC)OC)c1cc(c(cc1)OC)OC	Hepta-3	432.46	2.54	0	9	23.91	1.05	0.14	0.58	0.1	94.82	8	0	2.55	-4.2	low_risk	negative
MOL005812	c12c(C(=O)C[C@H](O1)c1ccc(cc1)O)c(cc(c2)O[C@H]1[C@H](O[C@H]2[C@@H]([C@@H]([C@H]([C@@H](O2)C)O)O)O)[C@H]([C@@H]([C@H](O1)CO)O)O)O	naringin	580.59	-0.47	8	14	6.92	-1.99	-3	0.78	0.31	225.06	6	0	-0.24	-2.16	high_risk	negative
MOL005813	C\1(=C\CC/C(=C\C[C@H](CC1)C(=C)C)/C)/C	Germacrene A	204.39	5.33	0	0	19.21	1.88	2.11	0.06	0.29	0	1	0	6.02	-4.38	medium_risk	negative
MOL005814	c12c(c(c(c(c1OC)OC)OC)OC)c(=O)cc(o2)c1ccc(cc1)OC	tangeretin	372.4	3.06	0	7	21.38	1.23	0.09	0.43	0.16	76.36	6	0	2.71	-4.4	medium_risk	negative
MOL005815	c12c(c(c(c(c1OC)OC)OC)OC)O[C@H](CC2=O)c1cc(c(cc1)OC)OC	Citromitin	404.45	3	0	8	86.9	0.88	0.16	0.51	0.14	81.68	7	15.62	2.61	-4.43	low_risk	negative
MOL005816	C(=O)/C(=C/CC/C(=C/C/C=C(/C=C)\C)/C)/C	alpha-Sinensal	218.37	4.63	0	1	57.79	1.59	1.4	0.06	0.36	17.07	7	4.46	5.06	-4.13	medium_risk	positive
MOL005817	C1(=O)[C@H](CCCC1)CC#CC	2-(2-butynyl)-cyclohexanone	150.24	2.68	0	1	47.78	1.44	1.48	0.03	0.3	17.07	1	5.57	2.99	-3.15	low_risk	negative
MOL005818	C=C(CCC(C=C)(C)C)C	2,5,5-trimethylhepta-1,6-diene	138.28	3.69	0	0	44.34	1.81	2.07	0.02	0.33	0	4	10.87	4.5	-3.77	medium_risk	negative
MOL005819	[C@H](CCCC(C)C)(CCCCC(C)C)C	2,6,11-trimethyldodecane	212.47	6.6	0	0	14.19	1.83	1.88	0.05	0.2	0	9	0	7.66	-6.73	medium_risk	negative
MOL005820	C(/C(=C/CCC=C(C)C)/C)O	22410-74-8	154.28	2.93	1	1	39.91	1.23	1.18	0.02	0.26	20.23	4	-0.97	2.9	-2.08	low_risk	negative
MOL005821	[C@H](CCC)(OCC)C	(2S)-2-ethoxypentane	116.23	2.11	0	1	39.6	1.55	1.94	0.01	0.21	9.23	4	10.91	2.71	-1.8	medium_risk	positive
MOL005822	C[C@@H](C#CCCCCCC)O	3-decyn-2-ol	154.28	3.44	1	1	39.33	1.17	1.12	0.02	0.24	20.23	4	4.45	3.41	-3.41	low_risk	positive
MOL005823	C(C(=C)C)CO	Isoprenol	86.15	1.03	1	1	65.72	1	1.14	0	0.31	20.23	2	11.53	0.72	0.21	low_risk	positive
MOL005824	c1(C(=O)C)ccc(cc1)C(=O)O	4-ACETYLBENZOIC ACID	164.17	1.17	1	3	28.66	0.33	-0.17	0.04	0.46	54.37	2	0	1.37	-2.07	low_risk	negative
MOL005825	C(CCCO)CC=C	6-Hepten-1-ol	114.21	1.95	1	1	21.34	1.11	1.2	0.01	0.26	20.23	5	0	1.92	-1.57	low_risk	positive
MOL005826	C(=C\C)(\CCC=C(C)C)/C	cis-2,6-Dimethyl-2,6-octadiene	138.28	4.03	0	0	21.1	1.91	2.13	0.01	0.3	0	3	0	4.69	-2.65	medium_risk	positive
MOL005827	C(=O)(OCC)OCC	Eufin	118.15	1.36	0	3	0.26	1.07	1.27	0.01	0.27	35.53	4	0	0.86	-0.42	low_risk	positive
MOL005828	c12c(c(c(c(c1OC)OC)OC)OC)oc(cc2=O)c1cc(c(cc1)OC)OC	nobiletin	402.43	3.04	0	8	61.67	1.05	-0.08	0.52	0.13	85.59	7	16.2	2.61	-4.43	low_risk	negative
MOL005829	C(CCCCCCCCC)COC(=O)C	Undecyl acetate	214.39	4.54	0	2	19.92	1.3	1.24	0.05	0.18	26.3	11	0	5.58	-5.26	low_risk	positive
MOL005846	c1(cc(=O)c2c(c(c(cc2o1)O[C@H]1O[C@H]([C@H]([C@@H]([C@@H]1O)O)O)CO[C@H]1O[C@H]([C@@H]([C@H]([C@@H]1O)O)O)C)OC)O)c1ccc(cc1)OC	pectolinarin	622.63	-0.19	7	15	47.62	-1.82	-2.95	0.65	0	227.2	8	13.17	-0.06	-2.54	high_risk	positive
MOL005964	[C@@]123CC([C@@H]1CC[C@]2(CCCC3=C)C)(C)C	β-panasinsene	204.39	4.13	0	0	56.28	1.77	2.06	0.12	0.25	0	0	0.61	4.6	-5.27	medium_risk	negative
MOL006287	[C@H]12[C@H](CC=C([C@H]1CCC(=C2)C)C)C(C)C	α-muurolene	204.39	4.75	0	0	15.64	1.84	2.11	0.08	0.25	0	1	0	5	-4.3	medium_risk	positive
MOL006592	c1(c(cc2c(c1)ccc(=O)o2)O)CC=C(C)C	7-Demethylsuberosin	230.28	3.49	1	3	41.19	0.98	0.63	0.11	0.34	50.44	2	2.97	3.41	-3.23	medium_risk	negative
MOL006735	o1c(CO)ccc1	Furfuranol	98.11	0.62	1	2	48.27	0.82	0.91	0.01	0.13	33.37	1	4.26	0.25	-0.46	low_risk	positive
MOL007061	C1CC(=C)c2c(C1)c1c(cc2)c2c(C(=O)C1=O)c(co2)C	Methylenetanshinquinone	278.32	4.26	0	3	37.07	1.03	0.46	0.36	0.36	47.28	0	24.33	3.12	-4.05	medium_risk	negative
MOL007260	O1[C@@H]([C@@H](O)[C@H](O)[C@@H](O)[C@@H]1Oc1c(oc2c(c1=O)c(O)cc(O)c2)c1cc(OC)c(O)cc1)CO	Isorhamnetin-3-mono-beta-D-glucoside	478.44	-0.34	7	12	4.11	-1.35	-2.07	0.8	0.34	199.51	5	0	0.05	-2.2	high_risk	negative
MOL007465	CCCCCCCCCC(C)CCCCCCCCC	10-Methylnonadecane	282.62	9.29	0	0	10.28	1.84	1.79	0.12	0.16	0	16	0	9.75	-7.6	medium_risk	negative
MOL007553	[C@@H]12C([C@@H]([C@@](CC1)(C2)C)O)(C)C	(-)-beta-Fenchol	154.28	2.11	1	1	79.24	1.3	1.6	0.05	0.23	20.23	0	11.19	2.3	-2.25	low_risk	negative
MOL007561	Oc1ccc(cc1)CCNC	N-Methyltyramine	151.23	1.42	2	2	75.52	1.13	0.89	0.03	0.34	32.26	3	2.12	0.48	-1.65	low_risk	negative
MOL007587	c1cc[nH]c1	Azole	67.1	0.92	1	0	27.75	1.76	2.32	0	0.01	15.79	0	0	0.76	0.82	medium_risk	positive
MOL007930	O1[C@@H]([C@@H](O)[C@H](O)[C@@H](O)[C@@H]1Oc1cc2O[C@@H](CC(=O)c2c(O)c1)c1cc(O)c(OC)cc1)CO[C@@H]1O[C@H]([C@H](O)[C@@H](O)[C@H]1O)C	hesperidin	610.62	-0.48	8	15	13.33	-2.03	-2.7	0.67	0.31	234.29	7	0	-0.27	-2.36	high_risk	negative
MOL007934	C(=O)(c1occc1)CCCCC	2-Hexanoylfuran	166.24	3	0	2	56.2	1.3	1.45	0.03	0.18	30.21	5	12.95	2.97	-3.16	low_risk	positive
MOL008051	C(#CC#CCC)c1ccccc1	Neocapillene	154.22	3.95	0	0	24.45	2.09	1.59	0.03	0.48	0	0	0	4.43	-4.13	medium_risk	negative
MOL008151	C(CCCCCCCCCCCCCC)CCCC(=O)OC	METHYL NONADECANOATE	312.6	7.99	0	2	16.27	1.4	1.18	0.19	0.15	26.3	18	0	8.8	-7.1	low_risk	positive
MOL008653	c1(C(=O)C)ccco1	Acetylfuran	110.12	0.97	0	2	49.63	1.09	1.29	0.01	0.14	30.21	1	17.67	0.73	-0.76	low_risk	positive
MOL008661	C(=O)(CCCCC)C=C	Vinyl amyl ketone	126.22	2.49	0	1	19.82	1.38	1.54	0.01	0.31	17.07	5	0	2.38	-2.72	low_risk	negative
MOL008672	[C@H](CC)(C=O)C	ZINC00901303	86.15	1.4	0	1	54.16	1.24	1.67	0	0.28	17.07	2	11.36	1.19	-0.61	low_risk	negative
MOL008707	C(=O)(OCC)C(C)C	Ethylisobutyrate	116.18	1.5	0	2	83.67	1.24	1.49	0.01	0.27	26.3	3	11.14	1.72	-0.93	low_risk	positive
MOL008712	C(=O)(CCCCCC)OCC	Wine oil	158.27	2.86	0	2	45.19	1.23	1.28	0.02	0.22	26.3	7	4.2	3.39	-2.72	low_risk	positive
MOL009092	O1[C@@H]([C@@H](OC(=O)c2cc(O)c(O)c(O)c2)[C@H](OC(=O)c2cc(O)c(O)c(O)c2)[C@@H](OC(=O)c2cc(O)c(O)c(O)c2)[C@@H]1OC(=O)c1cc(O)c(O)c(O)c1)COC(=O)c1cc(O)c(O)c(O)c1	Pentagalloylglucose	940.72	3.69	15	26	3.01	-3.08	-4.17	0.21	0.45	444.18	16	0	3.43	-3.14	ambiguous	negative
MOL009346	O[C@H](CCCCc1ccccc1)CCc1cc(OC)c(O)cc1	oxyphyllacinol	314.46	5.02	2	3	23.44	0.79	0.16	0.25	0.31	49.69	9	0	4.61	-4.3	medium_risk	negative
MOL010489	O1c2c([C@H](O)[C@H](O)[C@H]1c1cc(O)c(O)cc1)c(O)cc(O)c2	Resivit	306.29	1.09	6	7	30.84	-0.49	-1.03	0.27	0.36	130.61	1	1.44	0.44	-2.14	medium_risk	negative
MOL010621	C(=O)/C=C/C=C/CCC	2,4-octadienal	124.2	2.3	0	1	21.67	1.34	1.6	0.01	0.36	17.07	4	0	2.68	-2.61	medium_risk	positive
MOL010785	c1([C@@H]([C@H](N(C)C)C)O)ccccc1	()-N-Methylephedrine	179.29	1.77	1	2	63.64	1.03	1.18	0.04	0.35	23.47	3	4.5	1.73	-1.07	medium_risk	negative
MOL010856	C(CCN)CN	putrescine	88.18	-0.83	4	2	81.23	-0.08	-0.92	0	0.16	52.04	3	11.02	-0.98	0.43	medium_risk	positive
MOL011087	C[C@@H]([C@@H](C)O)O	2,3-Butanediol, meso-	90.14	-0.14	2	2	38.61	0.06	-1.12	0.01	0.28	40.46	1	11.24	-0.59	0.83	low_risk	negative
MOL011593	o1c2c(c(=O)c(c3ccccc3)c1)cccc2	Isoflavon	222.25	2.87	0	2	49.03	1.28	1.14	0.13	0.43	30.21	1	20.35	3.1	-4.24	medium_risk	positive
MOL011598	O=C(CC/C=C(\CCC=C(C)C)/C)C	Nerylacetone	194.35	3.62	0	1	45.53	1.46	1.58	0.04	0.31	17.07	6	6.54	4.59	-3.31	low_risk	negative
MOL011602	n1ccccc1	py	79.11	0.68	0	1	42.32	1.48	1.92	0.01	0.31	12.89	0	12.12	0.7	0.49	medium_risk	negative
MOL011973	c1c2c(cc3c1O[C@@H](C3)C(C)(O[C@@H]1[C@H](O)[C@@H](O)[C@H](O)[C@H](O1)CO)C)ccc(=O)o2	marmesinin	408.44	0.28	4	9	14.62	-0.92	-1.54	0.69	0.27	138.82	4	0	0.22	-2.31	low_risk	positive
MOL012297	O1[C@H]([C@H](O)[C@@H](O)[C@H](O)[C@H]1CO)c1c2occ(c(=O)c2ccc1O)c1ccc(O)cc1	puerarin	416.41	-0.06	6	9	24.03	-1.15	-2.06	0.69	0.37	160.82	3	0	-0.05	-2.33	medium_risk	negative
MOL012439	C\1=C/C/C(=C\CC/C(=C/CC1(C)C)/C)/C	(1Z,4E,8E)-2,6,6,9-tetramethylcycloundeca-1,4,8-triene	204.39	5.04	0	0	22.83	1.84	2.07	0.06	0.28	0	0	0	6.07	-4.28	medium_risk	positive
MOL013068	O1[C@@H](Oc2c(OC)c3oc(cc(=O)c3c(O)c2)c2ccccc2)[C@H](O)[C@@H](O)[C@H](O)[C@H]1C(=O)O	Oroxindin	459.41	0.21	4	11	7.07	-1.68	-2.15	0.77	0.04	178.95	5	0	0.46	-2.35	ambiguous	negative
MOL013187	[C@H]1([C@@H](Cc2cc3c(cc2)OCO3)[C@H](OC1)O)Cc1cc2c(cc1)OCO2	Cubebin	356.4	3.19	1	6	57.13	0.47	-0.41	0.64	0.31	66.38	4	12.4	2.54	-3.88	medium_risk	negative
MOL013353	O[C@@H](CNC)c1ccc(O)cc1	D-synephrine	167.23	0.59	3	3	79	0.4	0.06	0.04	0.33	52.49	3	4.45	-0.62	-0.95	low_risk	negative
MOL013381	OC([C@H](O)CC/C(=C/COc1cc2oc(=O)ccc2cc1)/C)(C)C	Marmin	332.43	3.11	2	5	38.23	0.14	-0.46	0.31	0.31	79.9	7	4.68	3.01	-4.08	medium_risk	negative
MOL013382	c1(=O)ccc2c(o1)c(c(cc2)OC)C[C@@H]1OC1(C)C	8-[[(2S)-3,3-dimethyloxiran-2-yl]methyl]-7-methoxy-coumarin	260.31	2.44	0	4	26.03	0.9	0.56	0.17	0.27	51.97	3	0	2.78	-3.6	medium_risk	negative
MOL013383	O([C@@H]1[C@@H](O)[C@H](O)[C@H](O[C@H]1Oc1cc2O[C@@H](CC(=O)c2c(O)c1)c1cc(O)c(OC)cc1)CO)[C@@H]1O[C@H]([C@H](O)[C@@H](O)[C@H]1O)C	Neohesperidin	610.62	-0.48	8	15	11.57	-2.05	-3.05	0.69	0.29	234.29	7	0	-0.27	-2.26	high_risk	negative
