# Supplementary material for: Computational Network Pharmacology–Based Strategy to Capture Key Functional Components and Decode the Mechanism of Chai-Hu-Shu-Gan-San in Treating Depression
Source: Front Pharmacol. 2021 Nov 12;12:782060. doi: 10.3389/fphar.2021.782060 (PMC8633106; doi:10.3389/fphar.2021.782060)
Supplement: Supplementary file 4 [file Table1.XLSX]

## Sheet: Pathogenetic genes
Disease	Gene symbol	#Evidence	PMID(s)
Depression	SLC6A4	457	29547643;29031184;28901577;28892067;28774788;28325682;28024274;27964944;27668354;27439447;27427178;27277475;27138797;26979101;26976307;26974654;26938215;26879101;26674707;26609890;26598970;26561939;26513121;26509115;26330209;26327689;26315979;26262902;26261165;26232751;26228411;26093833;26070769;26055783;26037034;26016887;25990886;25989139;25827644;25825812;25779937;25772786;25760924;25747798;257…
Depression	BDNF	285	29028593;28977521;28848102;28754344;28688265;28593903;28578208;28527683;28107668;27852165;27620841;27277475;27073970;26967918;26935651;26921055;26892396;26876488;26801497;26795846;26756166;26721949;26717541;26706021;26641254;26621529;26556688;26556286;26510938;26462036;26393465;26313133;26285129;26239616;26118823;26117067;26078197;26070769;26055783;26010085;26000753;25998702;25990886;25796564;257…
Depression	APOE	90	29451880;28640987;26785975;26538244;26460971;26340080;26250797;26035038;25854867;25708227;25670333;25653291;25499536;25341874;24856546;24434954;24434953;24434095;24193727;23611364;23567388;23567387;23270974;23255503;22700491;22499763;22393217;22226379;21905099;21845591;21218563;20884673;20374396;19812466;19647324;19618379;19494432;19307863;19244396;19210039;19181718;19158424;19155747;19136831;191…
Depression	HTR1A	83	26851834;26721949;26609890;26001668;25990886;25781924;25578798;25106036;24911443;24607934;24462335;24337875;24274373;24180393;23809646;23547754;23516322;23440462;23408467;22868061;22832728;22826341;22752684;22727709;22176604;21619616;21577007;21512427;21449006;21397953;20638825;20633050;20515362;20459391;20453658;20392296;20152112;20025927;19900711;19829169;19730445;19590397;19458612;19423080;193…
Depression	COMT	82	28728097;26974654;26813412;26620113;26517014;26419600;26253436;26021967;25990886;25974322;25766270;25451452;25148110;25106036;25037115;25011686;24814141;24751310;24679392;24661160;24589356;24555772;24446536;24389396;24373571;24373005;23792050;23787408;23706899;23618651;23475824;23351565;23025981;23008195;22727709;22483292;22464339;22417933;22398969;22387174;22337325;22240101;21940152;21788083;216…
Depression	HTR2A	68	28125323;26262902;25990886;25772786;25270656;25108775;25106036;24962835;24959950;24801750;24411530;24314147;23973249;23547754;23537781;23404241;23317793;23221997;23158458;22612784;22480177;22210241;22006095;21838737;21741447;21305503;21136126;20403506;20383137;20047709;19937159;19924111;19897250;19758789;19590397;19560507;19428704;18801406;18772038;18502553;17525976;17510953;17339524;17221840;171…
Depression	MAOA	67	26825854;26620113;25828849;25655492;25623016;25502632;25152370;24809685;24652311;24443391;24314147;24119940;23627963;23512949;23449091;23221997;23157339;23063133;22836288;22382901;22293009;22239616;22045496;22030358;21654740;21605465;21438144;21373759;20826063;20691428;20477771;20459391;20204405;20175604;20010318;19738481;19657584;19625011;19593178;19382113;19357553;19337825;19224413;19214141;190…
Depression	NR3C1	59	28764913;27549215;26752119;26518448;26387521;26349556;26096463;26057048;26050039;25942041;25894927;25765757;25666308;25522420;25358426;25355489;25150007;24933348;24690014;24655651;24465557;24424390;24411633;24166410;24135662;23449091;23440465;23123359;23073785;22832853;22832351;22760121;22237309;21995950;21907973;21837980;21764460;21477816;21195417;20726698;20399565;20047716;19906242;19906241;197…
Depression	TPH2	59	28456685;27807918;26745768;26386440;26057341;25955598;25214390;25089765;24863038;24376086;24196946;23547810;23510446;23467366;23336047;23063133;22868061;22826344;22826343;22721547;22693556;22483952;21937687;21873838;21765945;21620479;21492941;21396719;21257271;20738857;20515362;20451217;20043001;19734157;19679166;19590397;19588223;19548263;19272410;19162119;19125159;19120094;18212115;18180764;181…
Depression	CRH	58	28461011;27582123;26271720;26206446;26138585;26055202;25578258;25422958;24630468;23768074;23726670;23583320;23529111;23110080;22475622;22378896;21616602;20957648;20860876;20693543;20692103;20548294;20368512;20237460;20029939;20010888;19846118;19596122;19596121;18698320;18427561;18423590;18250257;17599466;17258395;16884458;16815632;16733617;16124836;16122764;15771006;15504420;15365580;15196881;151…
Depression	FKBP5	46	28850857;28590587;27485401;27264499;26645208;26521051;26100613;26076833;25666308;25522420;25462914;25436518;25386878;25355489;24889341;24856550;24756342;24655651;24411633;23861224;23429203;23406438;23324805;23219223;22581765;22548329;22459275;22237309;22134958;21995950;21935478;21907973;21865530;21654733;21316860;20726698;20226536;20047716;19676097;19545546;19199039;18702710;18191112;18180755;174…
Depression	CRHR1	43	26518448;26271720;26206446;25802844;25640828;25422958;25422957;24933348;24931706;24867333;24741566;24166410;23962971;23726670;23529111;23157339;22957021;22748421;22573456;22467522;22378896;22249355;22194899;21998007;20957648;20860876;20383137;20029939;19844206;19736354;19596121;19548263;19220485;18250257;17585962;17376150;17258395;16815632;16122764;15365580;15310462;15192151;11526468
Depression	DISC1	37	28664299;25705664;25533973;25487992;25272038;25224257;25043320;25012417;24934694;24092329;23732877;23602339;23389941;23011268;22832659;22547224;22434823;22348257;22291444;21757008;21483430;20850505;20227423;20048751;19448849;19251251;19018233;18785206;18762802;18164685;17823207;17675407;17481393;16959794;16843095;16209927;15121183
Depression	CREB1	37	25755794;25059218;24955721;24093582;24006268;23844928;23619509;23568192;23537502;23269207;22480177;22386572;22293360;22180334;22152193;21937024;21598377;21215389;20957653;20943350;20643483;20471034;19548263;19517574;19194961;18678793;18317463;18221628;18213625;17548750;17300755;17258370;15999345;14582139;12851637;12457397;11099740
Depression	MTHFR	35	26926881;26681493;26620113;26177556;26021967;25012419;24751310;24532086;24373005;24123968;23900311;23586533;23285094;23255668;23116396;22739363;22668858;21772318;21635773;21125200;19650814;19251870;19235787;18981340;18801628;18165972;17074966;16223965;16203746;15582752;12796225;12450963;11722155;9774778;9342205
Depression	IL6	34	29070016;28418766;27106565;27049572;26934083;26804030;26556688;26074461;26008736;25903726;25760924;25596176;25350786;25331895;24598699;24548241;24491956;23813968;23589140;23571152;22921153;22832853;22683764;21448457;20836906;20176930;20031642;18458677;17094069;16946190;16244501;7750122;7686032;7506108
Depression	SLC6A2	34	28737436;28068779;26960194;26061302;25990886;25827644;25739526;25650523;25512257;25422957;24655776;24374057;24312678;23969988;23648227;23636256;22727709;22480387;20588071;20070865;19564048;19468717;19105200;18973248;18800064;18779921;18591486;18081710;17917281;17353941;15539861;15118352;11927173;10512149
Depression	TPH1	33	24903772;24495952;23597148;23512949;23221997;23157339;23063133;22697203;22483952;21601290;20945066;20471034;19874868;19738481;19590397;19500158;19032713;18977032;18332644;18177948;17692928;17134762;17066254;16979275;16314762;16165107;15941494;15729745;15544576;14998306;12502014;11597824;11426508
Depression	TNF	30	28844626;27049572;26812919;26378439;26083579;25903726;25596176;25315113;25151093;24620999;24598699;24094876;23624296;23608119;23415700;23064081;22921153;22683764;22683211;22580182;21194425;20955778;20661026;20351714;19891854;19836613;19618378;19175760;12960751;12084660
Depression	CLOCK	28	28721450;27992853;26926884;26204460;25522426;25349171;25135782;24673294;24581835;24001941;23516567;23273899;22906517;22826347;22535308;22080789;20663803;20174623;19926609;18487629;17969870;17917561;17457720;14582141;12898572;10898925;10700653;31680165
Depression	ABCB1	27	28079463;26664259;25847751;25815420;25600802;25487678;24911075;24577069;24200053;23880209;23783165;23356581;23273899;23188198;22641028;22398969;22306099;21955855;20859246;20555295;18940259;18550244;18215618;17914325;17913323;17142980;12082591
Depression	HTR2C	27	26739950;25514629;24781207;24770757;23765961;23719026;23583320;23247076;23049953;22528247;22404657;20624407;20065966;20015120;19411841;18772038;17848916;16799258;16005997;15927089;15313842;15093687;12934707;12853111;12707936;11526472;11282248
Depression	STAR	27	24725193;24339138;24039173;23973251;23726668;23377640;23158458;21813496;21107318;20713499;20038947;19736353;19724244;19582825;19494805;19388002;19295509;19192454;18803430;18618621;18288090;18191112;18162025;18006073;17898344;16690084;16642436
Depression	IL1B	25	28844626;26934083;26750863;26074461;26002078;25596176;25422961;25315113;25286107;25151093;24598699;24218043;23276701;22921153;22683764;21843370;20044070;19629761;19016479;17700577;15000880;14681913;12700687;10483047;7506108
Depression	ACE	25	27264499;27262302;25694211;24193727;22808171;22688325;22683751;22348891;22036796;20639003;19918760;19713413;19475602;19439995;16924268;15949885;15118671;15010349;12633893;12476328;12203048;11920854;11145009;8641725;7553546
Depression	CACNA1C	25	26401721;24643163;24642287;24612926;24411473;24262814;23860750;23680436;23453885;22705413;22665259;22647524;22472876;21926974;21926972;21676128;21078228;21042317;20723887;20351715;20226536;19781653;19621016;19388002;18711365
Depression	DRD2	25	26342565;25941120;25642918;24780147;24555772;24322206;23696934;23683269;23512949;22796099;21596067;21540761;20526230;18929622;18501970;17585060;16632165;15927089;15203798;12957328;11728608;11692072;9513185;1385598;31680165
Depression	CYP2D6	24	25047911;24660534;24528284;24014145;23737191;23734807;23541126;23081704;22638694;22398969;21926427;21861666;21192344;20350136;19374513;18719619;16642541;14716707;11682257;11412815;10950472;9049581;8941025;8835703
Depression	DCTN1	22	28625595;28492532;26972003;25185702;24881494;24676999;24484619;24343258;23874158;23143281;20945553;20702129;20518521;20437543;19732908;19506225;19279216;19136952;18094236;16505168;12627231;31680165
Depression	NPY	22	25635612;25267070;23697793;23468908;22406386;22365482;21912391;21300944;20351714;19854625;19782662;19623606;19264362;17572454;16691011;16611091;16390370;15925699;14757324;12013027;9729278;1353857
Depression	DRD4	21	27427178;26974654;25642918;25011686;23796967;23627963;23512949;22607734;22293009;21506030;20558238;19235789;19125104;17938638;16756688;15565493;15048656;10512150;10483058;9754691;9459071
Depression	PIK3R1	19	28632845;28302518;26633545;25741868;25326637;24886349;24830046;24088041;24033310;23980586;23810382;23810379;23810378;18384141;12514365;11135494;8574420;6407320;31680165
Depression	CECR	19	26285129;26250797;25649181;25347156;23602133;21691274;21597034;21316860;20468063;19674795;19651761;19333388;19005081;17544381;16949393;15259832;12745509;11543741;2266509
Depression	CRP	18	29049554;26967918;26122587;25683698;25603415;24246360;23624296;22832853;22683764;22580182;21296145;20955778;20836906;20176930;19892791;19796676;19433520;19073752
Depression	GSK3B	18	28242499;28099358;26186530;24927694;24677591;24001941;23188793;23030648;21315744;20682308;20618448;20534517;20357757;20219685;20033742;19815943;18195729;17628506
Depression	SLC6A3	18	26991370;26974654;26419600;26342565;25106036;24780147;24439516;21672565;21150814;20685009;20558238;19844206;19368898;18973248;18295460;18181793;17621383;7802105
Depression	VEGFA	16	28448948;28267147;26556286;25474224;24718046;24636631;23673188;23623252;23333658;23164459;22954336;20417690;19700204;19571140;19423950;17257729
Depression	LINC02210-CRHR1	16	26271720;26206446;25640828;24933348;24931706;24166410;23529111;22957021;22748421;22194899;20383137;19736354;16122764;15365580;15192151;11526468
Depression	PCLO	15	28556829;28540843;26391493;26045179;25379724;24643163;24278217;23620758;22832909;22832399;22386049;20701824;20159343;19942622;19065144
Depression	NTRK2	15	28550723;26641254;25762688;23137999;23128924;22609366;22097208;21438144;21215389;20124106;20014955;19844206;19018715;18363858;15389758
Depression	NR3C2	15	27549215;26096463;25765757;25686805;25497375;24690014;24485490;22832354;21195417;21164267;21036197;20528958;19906241;17360585;11566214
Depression	GRM7	15	26655190;26391493;26169973;25690665;24596089;24278217;23059104;22287544;21813496;20638442;20423346;20398908;20159343;20038947;16958029
Depression	OXTR	14	28918249;28499211;28024273;27323309;25622005;25262417;24703166;23637833;22510359;21208749;20708845;20400491;19515497;19015103
Depression	GAL	14	27940914;25522404;25228436;24782539;24706871;23933912;23741354;21042317;20816900;20237460;18554714;17573119;17083333;16863269
Depression	GNB3	14	25451402;25037115;24882179;22222462;21709600;20826553;18325652;17943025;17621167;17066254;16897596;15057736;14647404;12075862
Depression	HTR1B	14	23269207;23032875;22064162;22040681;21937687;20962330;20638825;19897250;19829169;19702551;19519719;16400147;15365222;12496953
Depression	ESR1	13	28890035;26620113;26169989;24133901;23917948;23206990;22901010;22205149;22094188;22051074;21804148;20616674;15576061
Depression	CYP2C19	13	27895323;26830411;26343256;24014145;23081704;21926427;21861666;21192344;20468063;17667959;16812949;11412815;8835703
Depression	CNR1	13	26331953;25371528;24180398;24035826;23407780;23269207;22826533;22534181;22393204;20080186;19242408;18579347;15668727
Depression	ATF7IP	13	26010085;25769916;25220861;24554194;20945066;20014955;19844206;19629761;18081710;17906375;16343697;15365580;8835706
Depression	DRD3	13	24927283;23357086;22093107;21680027;21630437;20685009;19235789;17851196;16583407;11287789;10697826;8509522;8464957
Depression	S100A10	13	24620999;22632977;21722919;21682946;21367534;20962330;20962329;20863517;19702551;18838110;18440154;17510952;16400147
Depression	P2RX7	13	23602648;23157339;21664437;20863517;20226536;19330776;19160446;18996151;18801407;18268501;17963976;17558618;16822851
Depression	AVP	12	28918249;23440465;21677651;21664113;20368512;20339319;19500216;16499879;15261710;15094789;11448372;10889527
Depression	OXT	12	28918249;28447621;25025656;24025838;23941164;23846912;22974560;22088430;21208749;20547007;19515497;19500216
Depression	DBH	12	24888991;23906995;23512949;23305027;20621148;19120095;18982239;17698206;11904130;11904129;8083026;6846043
Depression	TAC1	12	24705689;22155476;21912391;17477887;17443717;16594257;15845098;15157992;12907922;12692775;12203048;10716242
Depression	AR	12	24269497;23602133;21883946;20808127;20479013;19656574;17945479;17659846;17178554;15817010;11543741;7971517
Depression	LEP	11	29049554;25629253;23251447;23153628;23026132;22932068;22408745;19382181;17275915;16936761;9754619
Depression	PDYN	11	28425121;24816773;24231353;23904614;23293139;23101464;22709632;19116947;11803449;11576758;6662192
Depression	GAD1	11	25106036;24652383;22662185;21226980;21223646;19548263;18344044;16718280;16465480;15560956;14681921
Depression	TH	11	24495952;23305027;23246742;20163778;17482290;15677400;11948424;11016895;10232292;1673974;1671867
Depression	OPRM1	10	27192616;26228411;25286107;24766998;23783165;22398969;21703297;21459516;20194481;19596019
Depression	PER2	10	26512752;25799324;23516567;22721547;22209125;21997575;21775066;19693801;17457720;31680165
Depression	ARTN	10	25858873;24577123;24047966;21590285;21218562;20726825;20479013;19653841;18313696;15769301
Depression	TRH	10	25028079;19078951;18418668;7798461;6461684;6418677;6412261;2543997;1833029;1305443
Depression	S100B	10	21843601;20962330;20398908;19497163;18939940;16797859;16476148;15581912;8840925;8804639
Depression	NOS1	9	28465168;26812915;25612209;24917196;23572278;22989585;22959237;20052609;17854383
Depression	SLC18A2	9	28408293;24525708;23697793;19468717;18797399;18329002;17018806;16806099;8825897
Depression	HCRT	9	28377228;25190041;24874707;24485472;23510906;23398442;21211849;19654034;18562438
Depression	DAOA	9	26949549;25043320;24447945;22851402;22429365;21438144;20667145;20336655;19708722
Depression	IL1A	9	26934083;26002078;24103372;22990943;21722710;20574126;19158434;10483047;7506108
Depression	DEAF1	9	26866771;22232550;20026183;19878438;19647046;16467535;15534042;15447813;31680165
Depression	FTO	9	26766031;26717541;26047305;25656382;25102252;24809401;23933215;23164817;21502950
Depression	TAL1	9	26717541;21835094;20494447;20064128;19133876;17210818;15842033;2934456;1827639
Depression	FMR1	9	25956630;23778581;23373759;21108954;20629912;19842197;18628675;18553360;31680165
Depression	DTNBP1	9	25697573;23512949;20951386;20822372;19729970;19065121;18797396;17964051;15274041
Depression	KCNK2	9	25675906;21871532;21262820;20405001;19741570;19621370;18998088;18474599;17375039
Depression	POMC	9	25448875;24138845;22475622;18201294;15504420;15239795;12818721;9664777;2843795
Depression	COX2	9	24388097;22580182;22331023;21655952;20588070;20034614;19356723;12397273;31680165
Depression	PTGS2	9	24388097;22580182;22331023;21655952;21168919;20588070;20034614;19356723;12397273
Depression	IL10	9	24143878;23608119;22921153;22424164;19786281;19087313;17033197;11952921;10229162
Depression	REM1	9	19654034;15925700;15213704;11172871;9464197;9268775;2963052;2521654;1790261
Depression	AKT1	8	28934384;25726893;24022875;23972212;23810382;23240760;23188793;21315744
Depression	PER3	8	26926884;26903630;26707349;26512752;25892098;19926609;19708722;31680165
Depression	APP	8	25942042;25224257;24664800;22228829;20664629;19955554;11315514;10364642
Depression	MAPK1	8	25734512;25690665;23537502;21810259;21356304;16959794;11331420;31680165
Depression	MAPK3	8	25075716;21368416;20657013;19424057;17889834;17712345;15833803;11331420
Depression	DRD1	8	24927283;24322206;23668904;20685009;19153942;17851196;17558292;1385598
Depression	GRIA1	8	24895223;24725413;24048851;23990563;23262314;22534499;22057216;17942280
Depression	BRCA1	8	23462725;19405874;19214961;15951962;10755396;9586874;9170764;8648868
Depression	FGFR1	8	23261523;22989054;22361116;19204725;18068248;16861106;14695195;31680165
Depression	PDE4A	8	23129425;23003922;22677471;22487514;18090323;18060387;17700644;17481393
Depression	KRT7	8	21835094;20494447;20064128;19133876;17210818;15842033;2934456;1827639
Depression	SCLY	8	21835094;20494447;20064128;19133876;17210818;15842033;2934456;1827639
Depression	PDE4B	8	21458469;21376063;21184794;18785206;18394866;18090323;17823207;17481393
Depression	DLG4	7	28645745;26013316;21635931;19917299;18033238;16023328;15054476
Depression	OPRK1	7	28425121;25816912;25286107;23293139;23101464;19924112;17601558
Depression	NCAM1	7	28334615;22361116;21939373;18973581;18068248;17409734;14985425
Depression	HTR3A	7	28125323;22014438;21937687;20728877;20694966;19741568;16487942
Depression	REN	7	27262302;22688325;19734157;17506223;17499413;17290801;15576437
Depression	IFNG	7	27049572;24993299;23608119;23597432;21161299;18077563;12084660
Depression	CHRM2	7	26630954;24530440;20830301;20351719;19181679;15229186;12116189
Depression	TDO2	7	26057341;24376086;24196946;23467366;23336047;17692928;16448631
Depression	IGF1	7	25583186;25151093;24878678;22189158;21524689;19056428;8938649
Depression	GRIN2A	7	25571874;23557693;21635931;19834457;19605640;17299517;16482087
Depression	FKBP4	7	25436518;25386878;22581765;22548329;20726698;19545546;19199039
Depression	GRIN2B	7	24584520;24114429;23082852;21814183;21635931;20357110;19838302
Depression	CALM2	7	24240473;23990563;23314275;17074061;16247765;15905095;15820228
Depression	RELN	7	23608736;22981949;21814183;20849864;15560956;14708030;11126396
Depression	ANK3	7	23453885;22647524;21926974;21702894;21676128;20351715;18711365
Depression	HTR7	7	23276605;22843252;21859099;20097233;19649616;18712364;15032609
Depression	CRHR2	7	22467522;20860876;18843268;17467808;15192151;12832554;11526468
Depression	PSEN1	7	22045496;21373759;20052609;14966176;11567612;10904126;31680165
Depression	ARNTL	6	28721450;25799324;24673294;20471092;19708722;19693801
Depression	GRIK4	6	28583584;28284346;26446216;22222462;22203159;19924111
Depression	SNCA	6	28320136;26077166;25921825;21271299;18800064;31680165
Depression	NTF3	6	28107668;25858873;24577123;21218562;20726825;18313696
Depression	NRG1	6	26888291;24123921;21745728;19367584;19204725;17449450
Depression	IFNA1	6	26721949;26117091;26001668;24391741;22152193;21691274
Depression	TNFRSF1B	6	26278479;24094876;24047966;18081157;17094069;16458261
Depression	ESR2	6	26169989;24128867;24031087;22901010;21804148;17365134
Depression	GDNF	6	25689572;24577123;24324616;22152193;21223624;18313696
Depression	HTT	6	25583186;23697793;23678106;20360314;15548484;31680165
Depression	CXCL8	6	25315113;23149083;22990943;22921153;18086782;17898993
Depression	GFAP	6	25098258;19000745;18585900;15885920;15238995;11754076
Depression	TACR1	6	24705689;20112009;19204064;17974009;16594257;12692775
Depression	PON1	6	24679385;22975224;19651761;19272368;17183021;31680165
Depression	SLC1A2	6	24652383;23706640;23415275;21779782;21161710;16230605
Depression	CNR2	6	24467609;22826533;20649579;18991891;18286196;17105950
Depression	BCL2	6	24321200;24004471;20045935;18799817;17700647;16714000
Depression	CRY2	6	24099037;23951166;23138696;22538398;20856823;20195522
Depression	IDO1	6	23866724;22751107;22683764;21693183;21691274;19234218
Depression	NOS3	6	23572278;22989585;22031268;20163778;15967063;14613853
Depression	APRT	6	23531112;21924326;19917299;17700644;11099740;2414305
Depression	ENDOU	6	22632977;20962329;20863517;19702551;17510952;16400147
Depression	EXOSC6	6	22632977;20962329;20863517;19702551;17510952;16400147
Depression	ADRA2A	6	21859713;20047711;19401164;18794646;16333651;11425914
Depression	CRHBP	6	20368512;19631474;17599466;17467808;14573312;9118350
Depression	WFS1	6	15852062;15473915;12565131;11377748;10760554;31680165
Depression	HOMER1	5	27964944;26641965;22267161;22072696;20673876
Depression	IFNA13	5	26721949;26117091;26001668;24391741;21691274
Depression	CRY1	5	26512752;24581835;23138696;22538398;20072116
Depression	BICC1	5	26391493;25178406;22915352;22910460;20516156
Depression	CUX1	5	26278479;22584459;21938001;19376528;18081157
Depression	NGF	5	26021968;23020178;19129380;15940299;14699963
Depression	DUSP1	5	25410305;23668904;22237309;20953200;15496935
Depression	SOD2	5	25171019;24967945;22244747;20471444;16626843
Depression	ATXN3	5	25139423;21717286;21437988;19811945;8215926
Depression	AGT	5	25131447;24016839;18628677;17499413;15949885
Depression	SOD1	5	24967945;22244747;19605942;10594078;31680165
Depression	PDLIM5	5	24620999;23593136;18197271;16595163;16044170
Depression	GRM1	5	24270186;23045678;21962378;17270300;11642544
Depression	TNFRSF1A	5	24094876;21194425;21097524;17094069;16458261
Depression	VGF	5	22990943;20631166;18983874;18923405;18815270
Depression	NOS2	5	22989585;22959237;21750947;21630437;19571147
Depression	GABRB3	5	22414661;22082659;19268543;15296817;11711165
Depression	MCHR1	5	22209364;19182070;17655875;16934771;16230605
Depression	PROK2	5	21683752;20576534;20471630;19544013;31680165
Depression	IFNA2	5	20802340;19691667;17451562;17292481;12297606
Depression	TTR	5	19665514;16971399;16716350;15009661;4038761
Depression	HP	5	9017976;8267107;7506108;6745954;4038761
Depression	DST	5	7798461;7059637;3957876;3346203;2543997
Depression	SLC6A15	4	28915082;23874702;22475622;21521612
Depression	VDR	4	28636576;26393465;22205149;17714831
Depression	CSF2	4	28562112;12692775;10696830;10534256
Depression	LAMC2	4	28562112;12692775;10696830;10534256
Depression	GALR2	4	27940914;24706871;21672612;18554714
Depression	MECP2	4	27213019;26239616;19559301;31680165
Depression	TAT	4	27073970;25640828;21998007;20957648
Depression	ELK3	4	26960194;19105200;18591486;18081710
Depression	EPHB1	4	26960194;19105200;18591486;18081710
Depression	GAD2	4	26848839;21226980;19229853;15560956
Depression	PSMD9	4	26624926;26166263;24648162;22934761
Depression	SIRT1	4	26509718;26176920;21349544;20451257
Depression	NGFR	4	26278479;18081157;15883381;15274039
Depression	C1QL1	4	26271720;20368512;11027914;1597149
Depression	SAT1	4	25959060;19851986;19152344;16389195
Depression	RORA	4	25892098;22538398;20800221;19693801
Depression	GCH1	4	25783971;23246742;22770721;31680165
Depression	SNAP25	4	25650683;19679075;17455213;14708030
Depression	CYP2B6	4	25554071;18091432;18091431;15180492
Depression	HTR4	4	25522384;20962330;20060867;19476548
Depression	TSNAX	4	25043320;21683752;19760522;15838535
Depression	ADCYAP1	4	25014004;22178610;20144662;19914336
Depression	PENK	4	24804898;17375141;16547969;16095981
Depression	SST	4	24690741;21912391;21226980;17130427
Depression	HDAC5	4	24495952;17988634;17258370;16501568
Depression	SYNE1	4	24135662;23453885;22565781;22472876
Depression	CARTPT	4	23697793;19254763;18096245;16400624
Depression	SYN1	4	23406870;18713831;17392736;7777057
Depression	CYP2C9	4	23081704;21861666;17635185;14583800
Depression	GRN	4	22895706;20667979;20400120;31680165
Depression	CHRNA4	4	22760121;22008229;18690103;11532536
Depression	GSTM1	4	22661588;18420756;18325667;1337448
Depression	NPAS2	4	22538398;20072116;19693801;17457720
Depression	GRIA3	4	22534499;21966062;19548263;31680165
Depression	MAOB	4	22414661;19657584;19268543;17640790
Depression	FGFR2	4	22404656;18973581;14695195;31680165
Depression	CNTF	4	22266927;18603262;16797081;15585112
Depression	NPY1R	4	21803058;19623606;17265460;9729278
Depression	PAWR	4	21596067;20735158;18281137;18085546
Depression	INS	4	18246526;11016895;5506046;2144234
Depression	GRM3	3	29020418;24498053;19386277
Depression	EGFR	3	28712427;21807767;17291372
Depression	GJA1	3	28645745;28429502;18585900
Depression	TCF4	3	28341444;23453885;31680165
Depression	KMO	3	28319697;22683764;21492941
Depression	NTSR1	3	27002284;24081561;21621269
Depression	WWC1	3	26768155;25080189;21943600
Depression	PER1	3	26690871;26512752;25359533
Depression	NDUFV2	3	26544616;19135101;18989376
Depression	APOA4	3	26491253;20580919;15806598
Depression	NOS1AP	3	26384012;23146198;19587612
Depression	PAEP	3	26340080;23289525;19433520
Depression	PRNP	3	26152722;21439331;31680165
Depression	NTRK3	3	26055783;18367154;18363858
Depression	RAC1	3	25956630;23416703;17448908
Depression	CNP	3	25930075;22832658;22473874
Depression	STAT3	3	25760924;20410598;31680165
Depression	EPHB2	3	25734512;25690665;16959794
Depression	ADRB1	3	24758696;18797399;12815745
Depression	SLC17A7	3	24743714;23706640;19839996
Depression	SLC1A3	3	24652383;23706640;16230605
Depression	GRM5	3	24472577;21635931;20600666
Depression	PVALB	3	24454710;21226980;14708030
Depression	SOSTDC1	3	24324616;21849985;10910786
Depression	CALM1	3	24240473;23990563;15820228
Depression	CALM3	3	24240473;23990563;15820228
Depression	FAAH	3	24180398;22826533;20080186
Depression	SERPINE1	3	23979607;22503724;18794724
Depression	CDKN2A	3	23668904;23185405;12435851
Depression	STMN1	3	23668904;23185405;21438138
Depression	DCANP1	3	23619526;20693543;20351714
Depression	GRID1	3	23560106;22412961;22064162
Depression	GLUL	3	23415275;16230605;14681921
Depression	MTOR	3	23261523;23092918;21635931
Depression	PDE4D	3	23003922;22487514;12377395
Depression	GLO1	3	22113448;18455873;15858064
Depression	AGTR1	3	22021115;17586781;15949885
Depression	IL18	3	21962565;16289586;11226333
Depression	CIT	3	20859246;18940259;12478878
Depression	TP53	3	20811722;12397273;10744817
Depression	PROKR2	3	20576534;19544013;31680165
Depression	PCNT	3	19937158;19448849;17884020
Depression	HTR3B	3	19741568;18184810;16487942
Depression	DAO	3	19729970;17890006;31680165
Depression	PNOC	3	19527777;18077069;17879375
Depression	MDD1	3	18081710;17938638;2774847
Depression	DLG3	3	18033238;16023328;15054476
Depression	NEFL	3	17683840;16023328;15054476
Depression	HSPA1A	3	17428599;12763290;10092532
Depression	HSPA1B	3	17428599;12763290;10092532
Depression	IL2	3	12635532;11443537;2135065
Depression	GH1	3	10465356;9673456;8951963
Depression	ECT	3	8134512;6731634;3882007
Depression	CACNA2D1	2	29317602;26845276
Depression	FAT1	2	29317602;20174623
Depression	ARRB2	2	29031912;18191226
Depression	NQO1	2	28763303;17644186
Depression	MAP2K7	2	28688265;24652383
Depression	TBP	2	28585930;31680165
Depression	KSR2	2	28537769;27089181
Depression	PTPRR	2	28467119;22100128
Depression	MIR34B	2	28461137;26807671
Depression	YWHAE	2	28414084;17230465
Depression	SIGMAR1	2	28144920;20178807
Depression	TEF	2	27964944;24581835
Depression	HDAC2	2	27959513;19767015
Depression	GALR3	2	27940914;24706871
Depression	ORAI1	2	27777418;31680165
Depression	DIXDC1	2	27752079;22832659
Depression	CRTC1	2	27002284;22592058
Depression	LMO3	2	26991370;18181793
Depression	SPAST	2	26806216;31680165
Depression	TSPO	2	26556688;22348616
Depression	HP1BP3	2	26503311;23689534
Depression	TTC9B	2	26503311;23689534
Depression	FREM3	2	26441752;22337703
Depression	PRKCB	2	26343587;20092830
Depression	LTBP3	2	26342886;18548532
Depression	ADCYAP1R1	2	26334183;23280952
Depression	HCLS1	2	26278479;18081157
Depression	IL2RB	2	26278479;18081157
Depression	KHSRP	2	26278479;18081157
Depression	PSIP1	2	26278479;18081157
Depression	SIGLEC7	2	26278479;18081157
Depression	IGF1R	2	26252249;20620343
Depression	ABCC9	2	26226329;23780892
Depression	LHPP	2	26176920;18268499
Depression	KIDINS220	2	26118823;31680165
Depression	PLCB1	2	26079190;21880371
Depression	GPM6A	2	26047305;18163405
Depression	BDNF-AS	2	26010085;15918078
Depression	THOP1	2	25980509;24751725
Depression	MOG	2	25930075;19447584
Depression	PLP1	2	25930075;17291372
Depression	IKBKE	2	25798331;19786281
Depression	FOS	2	25734512;23668904
Depression	FOSB	2	25734512;22049069
Depression	JUN	2	25734512;10719210
Depression	SGK1	2	25705664;22832853
Depression	KCNA3	2	25675906;18474599
Depression	DPP4	2	25635612;21630437
Depression	ADH1B	2	25543168;24018899
Depression	ALDH2	2	25543168;20477771
Depression	NR1D1	2	25359533;22538398
Depression	MIR1202	2	25315250;24908571
Depression	ARRB1	2	25294870;23011268
Depression	CBS	2	25070356;31680165
Depression	CAT	2	24967945;20471444
Depression	GPX1	2	24967945;23289525
Depression	TERT	2	24967945;23668904
Depression	PROM1	2	24964207;18180758
Depression	ASMT	2	24881886;22694957
Depression	MC4R	2	24827639;18502874
Depression	GATA3	2	24813065;21937687
Depression	RAI1	2	24751306;31680165
Depression	XBP1	2	24703171;19154631
Depression	MAGED1	2	24700102;23314527
Depression	ZBTB20	2	24694013;31680165
Depression	AHI1	2	24691070;20956301
Depression	TPPP	2	24655651;10321984
Depression	EHD3	2	24607927;22337703
Depression	AQP4	2	24422972;18923397
Depression	ITIH1	2	24389398;22472876
Depression	GLT8D1	2	24373612;22472876
Depression	ADRB2	2	24373571;19887504
Depression	IGFBP2	2	24126930;9006397
Depression	BP2	2	24126930;9006397
Depression	AMACR	2	23827886;31680165
Depression	PIK3CA	2	23810382;31680165
Depression	TACR3	2	23697793;31680165
Depression	ANKK1	2	23683269;21540761
Depression	RNF123	2	23668904;21982424
Depression	GRIA2	2	23613500;22057216
Depression	GRIA4	2	23613500;22057216
Depression	IL6R	2	23589140;21496483
Depression	RERE	2	23453885;31680165
Depression	ITIH3	2	23453885;22472876
Depression	TENM4	2	23453885;21926972
Depression	AVPR1B	2	23422793;15094789
Depression	MARS	2	23377640;22647524
Depression	XPR1	2	23369504;31680165
Depression	ND4	2	23355257;31680165
Depression	PDE9A	2	23319000;17008408
Depression	PPP1R1B	2	23295814;19834457
Depression	ADCY5	2	23278386;19846118
Depression	KDR	2	23164459;18180758
Depression	HCN1	2	23033536;22884333
Depression	TNNI3	2	22940544;15147183
Depression	TMEM106B	2	22895706;31680165
Depression	GATA1	2	22885997;20176930
Depression	TSNAX-DISC1	2	22673686;19255581
Depression	HCRTR1	2	22617356;21377495
Depression	PLA2G1B	2	22580182;20034614
Depression	PLA2G2A	2	22580182;22331023
Depression	PLA2G6	2	22580182;31680165
Depression	SGCE	2	22438980;31680165
Depression	IFNAR1	2	22414802;15990456
Depression	UGT2B7	2	22398969;18719619
Depression	HDAC6	2	22328923;19767015
Depression	KCNJ6	2	22308328;20943350
Depression	ADCY7	2	22264442;17135423
Depression	GYPE	2	22189158;3233232
Depression	HTR1D	2	21937687;8018797
Depression	MYT1L	2	21923761;21048971
Depression	HSP90AA1	2	21907973;20047716
Depression	ADAMTS2	2	21905099;15627763
Depression	PPP2R2B	2	21827912;31680165
Depression	CRK	2	21810259;21356304
Depression	MAPK14	2	21810259;21356304
Depression	AIMP2	2	21810259;21356304
Depression	GRAP2	2	21810259;21356304
Depression	AHSA1	2	21810259;21356304
Depression	RNF19A	2	21810259;21356304
Depression	POLDIP2	2	21810259;21356304
Depression	NPY2R	2	21803058;11377922
Depression	MAPK8	2	21669197;11751189
Depression	PPARGC1A	2	21630437;31680165
Depression	CAMK2A	2	21611732;18068248
Depression	FOLH1	2	21597034;17684227
Depression	DNMT1	2	21592522;31680165
Depression	FGF2	2	21586822;16861106
Depression	SLC38A7	2	21521612;11850151
Depression	CHAT	2	21507424;18603262
Depression	ATP1A3	2	21418141;31680165
Depression	PYY	2	21410462;8625912
Depression	CYP1A2	2	21121774;20595028
Depression	CTLA4	2	21040781;11555351
Depression	DAOA-AS1	2	20667145;19708722
Depression	CYP2E1	2	20595028;11841564
Depression	CPLX2	2	20584925;14708030
Depression	PRL	2	20547007;19288582
Depression	CTAA1	2	20518521;19136952
Depression	LNPEP	2	20518521;19136952
Depression	SERPINB6	2	20518521;19136952
Depression	HACD1	2	20518521;19136952
Depression	CAP1	2	20518521;19136952
Depression	SORBS1	2	20518521;19136952
Depression	BRD4	2	20518521;19136952
Depression	GABRA3	2	20512339;15048654
Depression	TAAR6	2	20493543;17097106
Depression	VLDLR	2	20493228;15010349
Depression	MPO	2	20471444;18514165
Depression	AANAT	2	20459461;11316327
Depression	CC2D1A	2	20392296;20026183
Depression	TIMELESS	2	20174623;19708722
Depression	OR2AG1	2	20123937;19741568
Depression	GRIK3	2	20052609;16958029
Depression	SP4	2	20038947;19401786
Depression	SLC6A1	2	20016099;17164814
Depression	NTRK1	2	20014955;14708030
Depression	CREBBP	2	19955554;31680165
Depression	GNAS	2	19955554;31680165
Depression	HDAC9	2	19767015;19759294
Depression	HDAC4	2	19767015;31680165
Depression	ALLC	2	19519719;15084894
Depression	APAF1	2	19455599;16231040
Depression	MAG	2	19447584;17291372
Depression	FGF17	2	19204725;31680165
Depression	ALDH7A1	2	18932104;17008408
Depression	MTR	2	18801628;3425320
Depression	PLG	2	18794724;12682443
Depression	RGS4	2	18434012;11326297
Depression	MET	2	18347599;15520843
Depression	SQSTM1	2	18346206;31680165
Depression	UCN	2	18329817;9118350
Depression	PINK1	2	18261714;31680165
Depression	SLC5A7	2	18081710;16876130
Depression	FOXD3	2	18045927;11305848
Depression	CPLX1	2	17188502;14708030
Depression	PDE11A	2	17008408;31680165
Depression	PMCH	2	16934771;15224101
Depression	ATP7B	2	16737839;31680165
Depression	NR4A2	2	16631355;31680165
Depression	BCR	2	15866548;31680165
Depression	DUSP4	2	15496935;11331420
Depression	DUSP6	2	15496935;31680165
Depression	TOR1A	2	15326234;31680165
Depression	SLC1A1	2	15207918;11850151
Depression	ATP2A2	2	15169625;11377748
Depression	MAPT	2	14595660;31680165
Depression	HSPA4	2	12763290;8645252
Depression	MED12	2	12216017;10898921
Depression	GAP43	2	11072752;9774774
Depression	A2M	2	11058789;2432615
Depression	DEFB1	1	29317604
Depression	ANKRD19P	1	29317604
Depression	PKLR	1	29317602
Depression	CRTAP	1	29317602
Depression	MRPL48	1	29317602
Depression	SEMA3A	1	29071344
Depression	NAT8L	1	29020418
Depression	PRKCE	1	28934384
Depression	CRTC2	1	28934384
Depression	MIR1908	1	28647289
Depression	KLK8	1	28636578
Depression	OPN5	1	28636578
Depression	MIR4646	1	28618313
Depression	ATXN7	1	28585930
Depression	TESC	1	28575645
Depression	IL17A	1	28570931
Depression	RASGRF1	1	28537769
Depression	SOS1	1	28537769
Depression	RAPGEF6	1	28537769
Depression	LOC105377703	1	28537769
Depression	SERPINF1	1	28350398
Depression	PNPLA2	1	28350398
Depression	GRIN2D	1	28284346
Depression	FXR1	1	28242499
Depression	CACNA1D	1	28194001
Depression	MIR137	1	28181066
Depression	NRN1	1	28107668
Depression	FHIT	1	28049566
Depression	GALR1	1	27940914
Depression	TRIO	1	27777418
Depression	BCAR3	1	27777418
Depression	ARHGAP8	1	27777418
Depression	ANO8	1	27777418
Depression	KRBA1	1	27777418
Depression	PHF21B	1	27777418
Depression	OR2T12	1	27777418
Depression	UNC13D	1	27777418
Depression	TMEM150B	1	27777418
Depression	PRR5-ARHGAP8	1	27777418
Depression	MUC5B	1	27777418
Depression	NKPD1	1	27745872
Depression	APBB2	1	27622933
Depression	CSE1L	1	27622933
Depression	CSTF3	1	27622933
Depression	FYB1	1	27622933
Depression	SSPN	1	27622933
Depression	ADAMTS6	1	27622933
Depression	BAZ1A	1	27622933
Depression	ZHX3	1	27622933
Depression	NLK	1	27622933
Depression	PPP4R3A	1	27622933
Depression	DPP10	1	27622933
Depression	TFAP2D	1	27622933
Depression	ATP5MD	1	27622933
Depression	SPSB4	1	27622933
Depression	DCLK2	1	27622933
Depression	C6orf99	1	27622933
Depression	DNAH8	1	27528462
Depression	LIPG	1	27431295
Depression	DCC	1	27089181
Depression	CNTN5	1	27089181
Depression	ZSCAN31	1	27089181
Depression	UCA1	1	27056384
Depression	MTHFD1	1	26926881
Depression	MTHFD1L	1	26926881
Depression	SLC2A1	1	26919485
Depression	SLCO6A1	1	26861727
Depression	ADORA2A	1	26860412
Depression	KL	1	26843110
Depression	NRGN	1	26828755
Depression	ZNF34	1	26823146
Depression	GRIN1	1	26819771
Depression	NOTCH1	1	26807671
Depression	MIR34C	1	26807671
Depression	HSP90B2P	1	26806216
Depression	F3	1	26733571
Depression	ICAM1	1	26733571
Depression	SSPO	1	26670691
Depression	GRM8	1	26655190
Depression	DICER1	1	26632874
Depression	PSMA7	1	26624926
Depression	PSMD13	1	26624926
Depression	HSD11B2	1	26593902
Depression	SORT1	1	26556286
Depression	KCNE1	1	26489030
Depression	MCHR2	1	26461262
Depression	MCHR2-AS1	1	26461262
Depression	HTR6	1	26449188
Depression	TLR4	1	26415953
Depression	DNASE1	1	26393465
Depression	ACF	1	26390241
Depression	FGF9	1	26351673
Depression	AUTS2	1	26348319
Depression	CFH	1	26342886
Depression	EDN1	1	26322793
Depression	NDRG2	1	26208882
Depression	WASF1	1	26206446
Depression	CHRNA7	1	26206074
Depression	CHRFAM7A	1	26206074
Depression	PARP15	1	26192912
Depression	FAS	1	26186532
Depression	FASLG	1	26186532
Depression	EARS2	1	26169973
Depression	EEF1B2P2	1	26147511
Depression	BHLHE22	1	26147511
Depression	ALDH3A1	1	26118777
Depression	TEMPS	1	26093833
Depression	MUTYH	1	26074017
Depression	NEIL1	1	26074017
Depression	CDK5	1	26057048
Depression	MBD2	1	26047305
Depression	ALKBH5	1	26047305
Depression	METTL3	1	26047305
Depression	ALPL	1	26032516
Depression	DVL3	1	26008736
Depression	ADAMTS13	1	25975932
Depression	DEPDC7	1	25952135
Depression	SNED1	1	25944848
Depression	MTERF4	1	25944848
Depression	RFESD	1	25944848
Depression	LINC01592	1	25944848
Depression	IL1R2	1	25943949
Depression	ITGB3	1	25943212
Depression	CHL1	1	25943212
Depression	OLIG1	1	25930075
Depression	NMS	1	25921825
Depression	WDR26	1	25918994
Depression	STMN2	1	25897834
Depression	MTMR12	1	25897834
Depression	NVL	1	25891250
Depression	SOX2	1	25890498
Depression	HLF	1	25880836
Depression	SOX9	1	25880836
Depression	COX4I1	1	25869607
Depression	MCIDAS	1	25840980
Depression	PEBP1	1	25819500
Depression	NCAN	1	25801500
Depression	GDE1	1	25779937
Depression	JUNB	1	25734512
Depression	JUND	1	25734512
Depression	NFKB1	1	25734512
Depression	CFP	1	25734512
Depression	TFF3	1	25691144
Depression	LRFN5	1	25690665
Depression	INSRR	1	25670333
Depression	EGR1	1	25658856
Depression	ACSM1	1	25656805
Depression	CHRNB2	1	25640319
Depression	ADIPOQ	1	25597795
Depression	CHRNA5	1	25572450
Depression	GNAQ	1	25560761
Depression	NLGN4Y	1	25558953
Depression	NPAS4	1	25549857
Depression	SLC12A2	1	25529063
Depression	SLC12A7	1	25529063
Depression	DHH	1	25517604
Depression	KLF11	1	25502632
Depression	SELP	1	25451969
Depression	ACR	1	25451398
Depression	BHLHE40	1	25395965
Depression	BECN1	1	25386878
Depression	MAP1LC3B	1	25386878
Depression	ANK1	1	25358061
Depression	NRTN	1	25358061
Depression	PLAT	1	25331496
Depression	PGC	1	25259918
Depression	EIF3K	1	25259918
Depression	TLR7	1	25226551
Depression	RAPH1	1	25226551
Depression	FAM214B	1	25226551
Depression	KALRN	1	25224588
Depression	PTBP1	1	25178406
Depression	SRRM2	1	25178406
Depression	RBMS3	1	25178406
Depression	PNO1	1	25178406
Depression	MAK16	1	25178406
Depression	ZNF804A	1	25162540
Depression	MORC1	1	25158004
Depression	MMP9	1	25153995
Depression	TIMP1	1	25153995
Depression	LRRK2	1	25127457
Depression	CLSTN2	1	25080189
Depression	PRSS50	1	25077921
Depression	PEA15	1	25075716
Depression	MS4A1	1	24996455
Depression	KRT20	1	24996455
Depression	CMYA5	1	24988482
Depression	MCPH1	1	24975899
Depression	RARRES2	1	24964207
Depression	FABP7	1	24932636
Depression	STK32C	1	24929637
Depression	VAMP2	1	24886127
Depression	SLC11A2	1	24797316
Depression	SLC36A1	1	24797316
Depression	DDIT4	1	24728411
Depression	MAP2K1	1	24709918
Depression	EDEM1	1	24703171
Depression	ID3	1	24655651
Depression	RAF1	1	24652383
Depression	ZHX2	1	24652383
Depression	CCL24	1	24618828
Depression	CDH7	1	24554215
Depression	TOMM40	1	24549102
Depression	PDZD2	1	24528284
Depression	44077	1	24528284
Depression	PITX3	1	24480473
Depression	MAP2K5	1	24436253
Depression	MIR330	1	24436253
Depression	DNASE1L3	1	24411530
Depression	TLR3	1	24391741
Depression	KCNS1	1	24373571
Depression	FABP2	1	24340071
Depression	PNN	1	24331455
Depression	SRPX	1	24331455
Depression	CTNND2	1	24256404
Depression	FEV	1	24100022
Depression	SNORD116@	1	24100022
Depression	DSCAM	1	24047446
Depression	IL13	1	24041540
Depression	NXPH1	1	24041540
Depression	ADAMTS16	1	24039173
Depression	GABBR1	1	24022508
Depression	GABBR2	1	24022508
Depression	IL11	1	24002086
Depression	EYA1	1	23979607
Depression	SERPINB2	1	23979607
Depression	CDCA8	1	23979607
Depression	CHRM3	1	23962466
Depression	BMP5	1	23926243
Depression	KIT	1	23917070
Depression	PIK3CB	1	23810382
Depression	PIK3CD	1	23810382
Depression	PIK3CG	1	23810382
Depression	ANPEP	1	23794217
Depression	ENPEP	1	23794217
Depression	MMP8	1	23794217
Depression	SMPD1	1	23770692
Depression	SIRT2	1	23712749
Depression	MIR132	1	23704927
Depression	MIR182	1	23704927
Depression	RGN	1	23692083
Depression	ATXN1	1	23634774
Depression	GABPA	1	23623252
Depression	TRPC3	1	23602965
Depression	TRPM2	1	23602965
Depression	SHBG	1	23602133
Depression	CACNB2	1	23453885
Depression	TRIM26	1	23453885
Depression	NT5C2	1	23453885
Depression	CNNM2	1	23453885
Depression	AS3MT	1	23453885
Depression	CSMD1	1	23453885
Depression	MIR137HG	1	23453885
Depression	BORCS7-ASMT	1	23453885
Depression	RBFOX3	1	23426267
Depression	MYO10	1	23377640
Depression	ITGA11	1	23377640
Depression	ENOX1	1	23377640
Depression	ANKRD27	1	23377640
Depression	HECTD4	1	23377640
Depression	CDKN2B-AS1	1	23377640
Depression	ABCA1	1	23351565
Depression	HIF1A	1	23333658
Depression	LDHA	1	23333658
Depression	PFKFB3	1	23333658
Depression	RGS1	1	23324853
Depression	MGME1	1	23313956
Depression	MTRR	1	23280573
Depression	ADCY1	1	23278386
Depression	ADCY8	1	23278386
Depression	SUCLA2	1	23276885
Depression	NELL1	1	23261523
Depression	NRP1	1	23261523
Depression	CLU	1	23209684
Depression	CNTNAP2	1	23123147
Depression	NR5A1	1	23095176
Depression	TGFBR3	1	23092981
Depression	ERBB3	1	22989054
Depression	CSNK1D	1	22981886
Depression	SLC25A4	1	22980403
Depression	SLC25A6	1	22980403
Depression	KPNA3	1	22960338
Depression	SCZD12	1	22925223
Depression	IL4	1	22921153
Depression	ITGB5	1	22915352
Depression	LSAMP	1	22892717
Depression	IRF7	1	22832429
Depression	PPIG	1	22832401
Depression	CMKLR1	1	22796467
Depression	REEP5	1	22795047
Depression	MTG1	1	22770721
Depression	NTS	1	22754041
Depression	AGO1	1	22694265
Depression	GEMIN4	1	22694265
Depression	DGCR8	1	22694265
Depression	KYAT1	1	22683764
Depression	HAT1	1	22683764
Depression	KYNU	1	22683764
Depression	ZNF326	1	22666313
Depression	MGAT5	1	22628180
Depression	NCKAP5	1	22628180
Depression	ADRB3	1	22609474
Depression	PAX5	1	22534615
Depression	ACHE	1	22511943
Depression	PRIMA1	1	22511943
Depression	EGF	1	22504456
Depression	PRKCI	1	22485133
Depression	NEK4	1	22472876
Depression	EIF5B	1	22472876
Depression	TXNDC9	1	22472876
Depression	RPRD2	1	22472876
Depression	GNL3	1	22472876
Depression	SPCS1	1	22472876
Depression	REV1	1	22472876
Depression	PBRM1	1	22472876
Depression	FOXP2	1	22404659
Depression	ADAR	1	22404657
Depression	ADARB1	1	22404657
Depression	NUP98	1	22404657
Depression	CREM	1	22386572
Depression	SEC24C	1	22373040
Depression	SRRT	1	22373040
Depression	ALG8	1	22348086
Depression	MMAB	1	22348086
Depression	TXNRD2	1	22337325
Depression	PLA2G10	1	22331023
Depression	MFN2	1	22244747
Depression	CHRNB4	1	22241830
Depression	SYNDIG1	1	22220189
Depression	R3HDML	1	22220189
Depression	SYNJ2	1	22213687
Depression	OAS2	1	22152193
Depression	GNB1	1	22113448
Depression	CADM1	1	22113448
Depression	HSD11B1	1	22112815
Depression	PHOBS	1	22099954
Depression	CDH13	1	22064162
Depression	CSMD2	1	22064162
Depression	FZD5	1	21937024
Depression	FZD1	1	21937024
Depression	FZD6	1	21937024
Depression	TGFB1	1	21924590
Depression	GPR26	1	21924326
Depression	ABAT	1	21914462
Depression	CORT	1	21912391
Depression	BMP7	1	21896235
Depression	PDIA3	1	21880371
Depression	PLCB4	1	21880371
Depression	H19	1	21769101
Depression	ARL4C	1	21691263
Depression	ALPK1	1	21691263
Depression	USP46	1	21663972
Depression	DGKH	1	21654738
Depression	FASN	1	21641044
Depression	EIF4B	1	21635931
Depression	ZNF80	1	21630437
Depression	SLC4A10	1	21630437
Depression	ADAM10	1	21611732
Depression	PEX5L	1	21593326
Depression	DNMT3B	1	21592522
Depression	FGF13	1	21586822
Depression	AKR1C4	1	21570127
Depression	KYAT3	1	21492941
Depression	BCL9	1	21383261
Depression	MT2A	1	21353709
Depression	BMP4	1	21340693
Depression	BAX	1	21308783
Depression	BCL2L1	1	21308783
Depression	GRPR	1	21254899
Depression	CSF2RB	1	21247258
Depression	MPI	1	21240668
Depression	CALB2	1	21226980
Depression	LMX1B	1	21184584
Depression	CX3CR1	1	21167054
Depression	SLIT3	1	21152026
Depression	MDGA1	1	21146959
Depression	EMP1	1	21146590
Depression	IFNL3	1	21133812
Depression	OR7D4	1	21093532
Depression	MC1R	1	21052032
Depression	ADCY3	1	21042317
Depression	ABI3BP	1	21041247
Depression	NTM	1	21036197
Depression	DGKB	1	20976192
Depression	SLC35G1	1	20943350
Depression	APELA	1	20883583
Depression	FADS1	1	20863572
Depression	PEX19	1	20863572
Depression	SCD	1	20863572
Depression	FADS2	1	20863572
Depression	ELOVL5	1	20863572
Depression	NPAS3	1	20713499
Depression	CISH	1	20707783
Depression	SIRPA	1	20685990
Depression	LGI1	1	20659151
Depression	SERPING1	1	20649895
Depression	TLX1NB	1	20649895
Depression	CYP2D7	1	20595028
Depression	APOA1	1	20580919
Depression	MIR30E	1	20579744
Depression	GNB1L	1	20538345
Depression	MDM4	1	20520284
Depression	ABCC1	1	20520284
Depression	MSH3	1	20520284
Depression	ITGAL	1	20516718
Depression	CYP1B1	1	20505544
Depression	CYP3A4	1	20505544
Depression	SULT1A1	1	20505544
Depression	ADRA1A	1	20493668
Depression	ADRA2B	1	20493668
Depression	GRK2	1	20493668
Depression	BRS3	1	20493668
Depression	EDNRA	1	20493668
Depression	GPR42	1	20493668
Depression	GRK5	1	20493668
Depression	SSTR4	1	20493668
Depression	LPAR2	1	20493668
Depression	CXCR6	1	20493668
Depression	ACKR3	1	20493668
Depression	LRP1	1	20493228
Depression	LRP8	1	20493228
Depression	AGRP	1	20479013
Depression	ZBTB16	1	20471630
Depression	XDH	1	20471444
Depression	MAF	1	20459461
Depression	MCL1	1	20454985
Depression	RAPGEF5	1	20436929
Depression	STIP1	1	20410598
Depression	SLC6A13	1	20398908
Depression	SSTR5	1	20398908
Depression	SLC29A3	1	20392501
Depression	SGCG	1	20376317
Depression	GSK3A	1	20357757
Depression	GCHFR	1	20351752
Depression	MIF	1	20177408
Depression	CD36	1	20174623
Depression	ETFA	1	20174623
Depression	MUC1	1	20174623
Depression	NPSR1	1	20171785
Depression	NPS	1	20171785
Depression	NRXN1	1	20162629
Depression	CYREN	1	20147891
Depression	TYK2	1	20124106
Depression	DDC	1	20092830
Depression	VIP	1	20072116
Depression	VIPR2	1	20072116
Depression	HSP90AB1	1	20047716
Depression	HSPB3	1	20045935
Depression	ATP6V1B2	1	20038947
Depression	GIF	1	20034614
Depression	YWHAZ	1	20034614
Depression	PLB1	1	20034614
Depression	SERPINA6	1	20022933
Depression	L1CAM	1	20018220
Depression	PDCD2	1	19955554
Depression	PDCD6	1	19955554
Depression	ABCA13	1	19944402
Depression	IL2RA	1	19900711
Depression	ISG20	1	19900711
Depression	REST	1	19878438
Depression	TNFSF12	1	19846118
Depression	TNFSF12-TNFSF13	1	19846118
Depression	SLC17A6	1	19839996
Depression	AKAP8	1	19834500
Depression	CACNA1S	1	19822448
Depression	RAPGEF4	1	19734897
Depression	GSN	1	19699061
Depression	TXN	1	19699061
Depression	DSTN	1	19699061
Depression	NPPA	1	19651446
Depression	ALOX5AP	1	19622707
Depression	LTA4H	1	19622707
Depression	RARA	1	19596122
Depression	QKI	1	19545858
Depression	RAPGEF3	1	19475578
Depression	GALC	1	19447584
Depression	GRM2	1	19386277
Depression	USH1G	1	19361959
Depression	POU6F1	1	19278673
Depression	GHRL	1	19272368
Depression	TSPAN31	1	19272208
Depression	NANS	1	19272208
Depression	MS	1	19244396
Depression	LITAF	1	19211149
Depression	CHRNA2	1	19204725
Depression	CHRNB3	1	19204725
Depression	DPYSL2	1	19204725
Depression	EGR3	1	19204725
Depression	NEFM	1	19204725
Depression	PPP3CC	1	19204725
Depression	SFRP1	1	19204725
Depression	SLC18A1	1	19204725
Depression	CHRNA6	1	19204725
Depression	ARHGEF10	1	19204725
Depression	FGF20	1	19204725
Depression	DKK4	1	19204725
Depression	AP2B1	1	19184334
Depression	TFAP2B	1	19184334
Depression	IL24	1	19087313
Depression	IL20	1	19087313
Depression	BDKRB2	1	19086053
Depression	SLC9A9	1	19065144
Depression	NDUFV1	1	18989376
Depression	RNF41	1	18986647
Depression	SGSM3	1	18923405
Depression	SNCG	1	18800064
Depression	SMUG1	1	18718871
Depression	ETS2	1	18586674
Depression	BAG1	1	18562287
Depression	FRAXA	1	18553360
Depression	FMR1-IT1	1	18553360
Depression	TBC1D9	1	18550244
Depression	CXCL10	1	18504423
Depression	PSMB4	1	18504423
Depression	TBX21	1	18504423
Depression	ABCB6	1	18426291
Depression	SLCO1C1	1	18410547
Depression	F2R	1	18387137
Depression	TERC	1	18387137
Depression	MCTP2	1	18367154
Depression	GTF2H1	1	18346206
Depression	KHDRBS1	1	18346206
Depression	NUP62	1	18346206
Depression	DCTN4	1	18346206
Depression	GRIK2	1	18332879
Depression	GSTT1	1	18325667
Depression	ATF3	1	18305237
Depression	ATF4	1	18305237
Depression	F2RL3	1	18281137
Depression	PWAR4	1	18281137
Depression	COPD	1	18268923
Depression	CCND1	1	18246526
Depression	CD34	1	18180758
Depression	HPSE	1	18180755
Depression	DISC2	1	18164685
Depression	UCN3	1	18045927
Depression	WASF2	1	17868128
Depression	WASF3	1	17868128
Depression	SERPINA1	1	17659342
Depression	TBX19	1	17585962
Depression	PDE1B	1	17559891
Depression	NTNG1	1	17507910
Depression	NTNG2	1	17507910
Depression	ALK	1	17487225
Depression	IFT80	1	17468754
Depression	HSPA1L	1	17428599
Depression	TLE1	1	17387319
Depression	PLXNA2	1	17339520
Depression	ME2	1	17258816
Depression	PAFAH1B1	1	17230465
Depression	SF3B1	1	17230465
Depression	TET2	1	17230465
Depression	FTH1	1	17063146
Depression	FTL	1	17063146
Depression	CYP1A1	1	16949393
Depression	CYP19A1	1	16949393
Depression	OGG1	1	16949154
Depression	IMPA2	1	16841073
Depression	GLRA3	1	16822851
Depression	RAP1A	1	16754837
Depression	RABGEF1	1	16754837
Depression	TERF2IP	1	16754837
Depression	TFCP2	1	16710089
Depression	BMP1	1	16669849
Depression	CAD	1	16554382
Depression	HTR5A	1	16516972
Depression	SLC5A3	1	16420717
Depression	ADRA2C	1	16407897
Depression	GABRA6	1	16402352
Depression	POU3F1	1	16246257
Depression	SLC22A16	1	16246257
Depression	GMIP	1	16086184
Depression	DLG2	1	16023328
Depression	NANOS3	1	15967063
Depression	ATM	1	15949885
Depression	SLC33A1	1	15949885
Depression	PGR-AS1	1	15949885
Depression	CCKAR	1	15927089
Depression	PREP	1	15911340
Depression	KRIT1	1	15820228
Depression	CAMKMT	1	15820228
Depression	PTGS1	1	15776109
Depression	HSPA12A	1	15601604
Depression	ITGA2B	1	15473915
Depression	MAP2	1	15465982
Depression	PPP1R9B	1	15465982
Depression	GPR50	1	15452587
Depression	CCL2	1	15296827
Depression	M6PR	1	15167696
Depression	ACSL4	1	15108178
Depression	TAS2R38	1	15081630
Depression	SRD5A1	1	15033426
Depression	DCP1B	1	15010349
Depression	IL1RN	1	14997019
Depression	LIF	1	14970834
Depression	DRD5	1	14708030
Depression	ATF2	1	14647483
Depression	PTX3	1	14603263
Depression	MARCKS	1	12849934
Depression	GRK3	1	12808434
Depression	LTA	1	12519452
Depression	CEBPZ	1	12511777
Depression	MT3	1	12391607
Depression	SYP	1	12391607
Depression	ACP1	1	12231445
Depression	FBLN5	1	12189163
Depression	PLXNA3	1	12102386
Depression	SLC23A1	1	11984597
Depression	IL19	1	11952921
Depression	PRB1	1	11883728
Depression	SLC1A6	1	11850151
Depression	TRPC7	1	11690598
Depression	CASP1	1	11226333
Depression	RNF103	1	11071867
Depression	MMP12	1	11068963
Depression	BRCA2	1	10755396
Depression	NEXMIF	1	10405086
Depression	CD9	1	10321984
Depression	TMED2	1	10321984
Depression	CHP1	1	10321984
Depression	NRSN1	1	10321984
Depression	CD1A	1	10195031
Depression	PIGR	1	9800951
Depression	IDS	1	9716274
Depression	ALB	1	9029664
Depression	CSF3	1	9018096
Depression	ARSA	1	8897113
Depression	BPI	1	8630500
Depression	DEFA1	1	8267107
Depression	CBX5	1	8267107
Depression	OR10A4	1	8267107
Depression	DEFA1B	1	8267107
Depression	GTS	1	7485244
Depression	TSHB	1	6455462
Depression	ATN1	1	6241212
Depression	HARS	1	6241212
Depression	SRSF5	1	6241212
Depression	HGS	1	6241212
Depression	ATP5F1A	1	3233232
Depression	FLNA	1	3233232
Depression	GYPA	1	3233232
Depression	GYPB	1	3233232
Depression	ORM1	1	3233232
Depression	SPDEF	1	3167462
Depression	TXNRD1	1	2143271
Depression	HSD17B6	1	2143271
Depression	ITGB1	1	1827080
Depression	PTPRC	1	1827080
Depression	DBI	1	1664069
Depression	AGL	1	31680165
Depression	JAG1	1	31680165
Depression	ANG	1	31680165
Depression	BCS1L	1	31680165
Depression	C21orf2	1	31680165
Depression	CASR	1	31680165
Depression	CCNF	1	31680165
Depression	CHN1	1	31680165
Depression	COL6A2	1	31680165
Depression	CP	1	31680165
Depression	CPOX	1	31680165
Depression	CRKL	1	31680165
Depression	CSF1R	1	31680165
Depression	CYP27A1	1	31680165
Depression	DMD	1	31680165
Depression	DPYD	1	31680165
Depression	DYRK1A	1	31680165
Depression	EEF1A2	1	31680165
Depression	ELN	1	31680165
Depression	EP300	1	31680165
Depression	EPHA4	1	31680165
Depression	ERBB4	1	31680165
Depression	ERCC1	1	31680165
Depression	ERCC2	1	31680165
Depression	ERCC4	1	31680165
Depression	ERCC6	1	31680165
Depression	FBN1	1	31680165
Depression	FGF8	1	31680165
Depression	FOXC1	1	31680165
Depression	FLII	1	31680165
Depression	FMO3	1	31680165
Depression	FUS	1	31680165
Depression	GABRD	1	31680165
Depression	GBA	1	31680165
Depression	GJA5	1	31680165
Depression	GJA8	1	31680165
Depression	GLE1	1	31680165
Depression	GNA11	1	31680165
Depression	GNRH1	1	31680165
Depression	GNRHR	1	31680165
Depression	MSH6	1	31680165
Depression	GTF2I	1	31680165
Depression	HBB	1	31680165
Depression	HMBS	1	31680165
Depression	HNRNPA1	1	31680165
Depression	IDUA	1	31680165
Depression	IPW	1	31680165
Depression	ANOS1	1	31680165
Depression	KCNJ2	1	31680165
Depression	KCNQ2	1	31680165
Depression	KCNQ3	1	31680165
Depression	KISS1	1	31680165
Depression	KRAS	1	31680165
Depression	LIMK1	1	31680165
Depression	LMNB1	1	31680165
Depression	EPCAM	1	31680165
Depression	SMAD4	1	31680165
Depression	MEIS2	1	31680165
Depression	MLH1	1	31680165
Depression	MSH2	1	31680165
Depression	COX1	1	31680165
Depression	COX3	1	31680165
Depression	ND1	1	31680165
Depression	ND5	1	31680165
Depression	ND6	1	31680165
Depression	TRNF	1	31680165
Depression	TRNH	1	31680165
Depression	TRNL1	1	31680165
Depression	TRNQ	1	31680165
Depression	TRNS1	1	31680165
Depression	TRNS2	1	31680165
Depression	TRNW	1	31680165
Depression	MYH3	1	31680165
Depression	NDN	1	31680165
Depression	NDP	1	31680165
Depression	NEFH	1	31680165
Depression	NEK1	1	31680165
Depression	NFKBIA	1	31680165
Depression	NOTCH3	1	31680165
Depression	OCRL	1	31680165
Depression	OPHN1	1	31680165
Depression	PAH	1	31680165
Depression	PDGFB	1	31680165
Depression	PDGFRB	1	31680165
Depression	PFN1	1	31680165
Depression	PLEC	1	31680165
Depression	PLOD1	1	31680165
Depression	PMS1	1	31680165
Depression	PMS2	1	31680165
Depression	POLG	1	31680165
Depression	PON2	1	31680165
Depression	PON3	1	31680165
Depression	POU1F1	1	31680165
Depression	PPP2R5D	1	31680165
Depression	PPT1	1	31680165
Depression	PRKACA	1	31680165
Depression	PRKAR1A	1	31680165
Depression	PRKCG	1	31680165
Depression	PRPH	1	31680165
Depression	NECTIN1	1	31680165
Depression	PYCR1	1	31680165
Depression	RFC2	1	31680165
Depression	ATXN2	1	31680165
Depression	SCN2A	1	31680165
Depression	SCN8A	1	31680165
Depression	SKI	1	31680165
Depression	SLC20A2	1	31680165
Depression	SNRPN	1	31680165
Depression	SON	1	31680165
Depression	SRC	1	31680165
Depression	SSR4	1	31680165
Depression	STIM1	1	31680165
Depression	CDKL5	1	31680165
Depression	TAC3	1	31680165
Depression	TAZ	1	31680165
Depression	TBCE	1	31680165
Depression	TBX15	1	31680165
Depression	TGFBR2	1	31680165
Depression	TNXB	1	31680165
Depression	UBE2A	1	31680165
Depression	UBE3A	1	31680165
Depression	VCP	1	31680165
Depression	CLIP2	1	31680165
Depression	XK	1	31680165
Depression	XRCC4	1	31680165
Depression	MKRN3	1	31680165
Depression	MOGS	1	31680165
Depression	TAF15	1	31680165
Depression	KDM5C	1	31680165
Depression	KCNAB2	1	31680165
Depression	CTSF	1	31680165
Depression	CACNA1G	1	31680165
Depression	HERC2	1	31680165
Depression	HAP1	1	31680165
Depression	BAZ1B	1	31680165
Depression	AIP	1	31680165
Depression	USP8	1	31680165
Depression	FIBP	1	31680165
Depression	VAPB	1	31680165
Depression	HS6ST1	1	31680165
Depression	RECQL4	1	31680165
Depression	GTF2IRD1	1	31680165
Depression	SNCAIP	1	31680165
Depression	MATR3	1	31680165
Depression	FIG4	1	31680165
Depression	ARNT2	1	31680165
Depression	MAFB	1	31680165
Depression	DNM1L	1	31680165
Depression	MKRN3-AS1	1	31680165
Depression	OPTN	1	31680165
Depression	EBP	1	31680165
Depression	SETP9	1	31680165
Depression	SRCAP	1	31680165
Depression	FAN1	1	31680165
Depression	RAB3GAP1	1	31680165
Depression	UNC13A	1	31680165
Depression	IQSEC2	1	31680165
Depression	CAMTA1	1	31680165
Depression	TARDBP	1	31680165
Depression	NPAP1	1	31680165
Depression	ATXN10	1	31680165
Depression	SIN3A	1	31680165
Depression	CHMP2B	1	31680165
Depression	NSMF	1	31680165
Depression	PTPN22	1	31680165
Depression	PHGDH	1	31680165
Depression	FBXL4	1	31680165
Depression	TBL2	1	31680165
Depression	MLH3	1	31680165
Depression	DCPS	1	31680165
Depression	TBK1	1	31680165
Depression	PSAT1	1	31680165
Depression	UBQLN2	1	31680165
Depression	RRM2B	1	31680165
Depression	SOST	1	31680165
Depression	WAC	1	31680165
Depression	LARP7	1	31680165
Depression	TREM2	1	31680165
Depression	PRMT7	1	31680165
Depression	MAGEL2	1	31680165
Depression	TTC19	1	31680165
Depression	CLN6	1	31680165
Depression	ATAD3A	1	31680165
Depression	CHD7	1	31680165
Depression	WDR11	1	31680165
Depression	HHAT	1	31680165
Depression	HDAC8	1	31680165
Depression	TWNK	1	31680165
Depression	RARS2	1	31680165
Depression	JPH3	1	31680165
Depression	GATAD2B	1	31680165
Depression	AARS2	1	31680165
Depression	KCNT1	1	31680165
Depression	PIEZO2	1	31680165
Depression	PRDM16	1	31680165
Depression	CDH23	1	31680165
Depression	TMEM237	1	31680165
Depression	THOC6	1	31680165
Depression	TBL1XR1	1	31680165
Depression	KCTD17	1	31680165
Depression	FBXO31	1	31680165
Depression	ARMC5	1	31680165
Depression	PANK2	1	31680165
Depression	TTI2	1	31680165
Depression	COASY	1	31680165
Depression	SPRY4	1	31680165
Depression	LAS1L	1	31680165
Depression	GPR101	1	31680165
Depression	C19orf12	1	31680165
Depression	PHF6	1	31680165
Depression	COL25A1	1	31680165
Depression	KISS1R	1	31680165
Depression	PIGY	1	31680165
Depression	SHANK3	1	31680165
Depression	GORAB	1	31680165
Depression	PRRT2	1	31680165
Depression	KDF1	1	31680165
Depression	TBC1D20	1	31680165
Depression	DIS3L2	1	31680165
Depression	GSC	1	31680165
Depression	PWAR1	1	31680165
Depression	C9orf72	1	31680165
Depression	HYLS1	1	31680165
Depression	EBF3	1	31680165
Depression	NALCN	1	31680165
Depression	SH3PXD2B	1	31680165
Depression	SNORD115-1	1	31680165
Depression	KIF7	1	31680165
Depression	CHCHD10	1	31680165
Depression	CISD2	1	31680165
Depression	ISPD	1	31680165
Depression	PWRN1	1	31680165
Depression	SNORD116-1	1	31680165
