# Supplementary material for: Computational Network Pharmacology–Based Strategy to Capture Key Functional Components and Decode the Mechanism of Chai-Hu-Shu-Gan-San in Treating Depression
Source: Front Pharmacol. 2021 Nov 12;12:782060. doi: 10.3389/fphar.2021.782060 (PMC8633106; doi:10.3389/fphar.2021.782060)
Supplement: Supplementary file 6 [file Table5.XLSX]

## Sheet: C-T网络
source	target
CHSGS228	ABCG2
CHSGS228	MTTP
CHSGS228	CYP1A2
CHSGS228	SOAT1
CHSGS51	ISYNA1
CHSGS51	ARF3
CHSGS51	PAPSS1
CHSGS51	TRDMT1
CHSGS51	ABCB1
CHSGS51	PAEP
CHSGS51	PLA2G2E
CHSGS51	HPGDS
CHSGS51	GSTP1
CHSGS51	CYP2E1
CHSGS242	REN
CHSGS242	CELA1
CHSGS116	ACHE
CHSGS49	CES1
CHSGS49	CES2
CHSGS245	FNTA
CHSGS245	KRAS
CHSGS245	RABGGTB
CHSGS245	RABGGTA
CHSGS245	FNTB
CHSGS79	PLA2G2E
CHSGS79	PLA2G1B
CHSGS235	CHRM4
CHSGS235	CHRM3
CHSGS235	CHRM2
CHSGS235	CHRM1
CHSGS105	REN
CHSGS105	CELA1
CHSGS246	MMP13
CHSGS246	MMP3
CHSGS108	ALDH2
CHSGS34	TAAR1
CHSGS34	PRSS1
CHSGS32	CES1
CHSGS32	CES2
CHSGS236	MAOB
CHSGS37	PRSS1
CHSGS166	LCN2
CHSGS166	IGHG4
CHSGS39	CELA1
CHSGS234	ADORA3
CHSGS33	RHO
CHSGS35	PPIA
CHSGS36	CYP2E1
CHSGS36	CYP2C19
CHSGS240	OPRK1
CHSGS240	TRPA1
CHSGS30	HSD11B1
CHSGS165	DPP4
CHSGS137	ABCG2
CHSGS137	SLCO2B1
CHSGS137	ABCC1
CHSGS137	ABCB1
CHSGS137	CYP19A1
CHSGS170	ESR1
CHSGS170	ESR2
CHSGS177	CES1
CHSGS177	CES2
CHSGS176	ESR2
CHSGS176	ESR1
CHSGS118	ABCG2
CHSGS118	NCOA1
CHSGS118	ESR2
CHSGS118	NCOA2
CHSGS175	CYP19A1
CHSGS174	CYP19A1
CHSGS171	MAOB
CHSGS178	ESR2
CHSGS178	ESR1
CHSGS119	CYP11B1
CHSGS119	CYP11B2
CHSGS168	ESR1
CHSGS168	ESR2
CHSGS173	GAPDHS
CHSGS169	KCNA3
CHSGS172	MAOB
CHSGS120	TRPA1
CHSGS180	CYP19A1
CHSGS183	CYP19A1
CHSGS184	CYP1B1
CHSGS188	ABCG2
CHSGS188	ESR2
CHSGS188	ABCC1
CHSGS188	NCOA1
CHSGS189	CYP19A1
CHSGS187	ESR1
CHSGS181	CYP19A1
CHSGS179	ESR2
CHSGS182	MIF
CHSGS190	KCNA3
CHSGS186	ADRA1D
CHSGS185	MAOB
CHSGS196	ESR2
CHSGS196	ESR1
CHSGS203	ABCG2
CHSGS203	ABCB1
CHSGS203	SLCO2B1
CHSGS203	ABCC1
CHSGS203	CYP19A1
CHSGS202	ABCG2
CHSGS202	SLCO2B1
CHSGS202	ABCC1
CHSGS202	ABCB1
CHSGS194	ESR2
CHSGS200	ESR2
CHSGS201	LHCGR
CHSGS192	MAOB
CHSGS197	ESR2
CHSGS191	LHCGR
CHSGS198	ESR1
CHSGS198	ESR2
CHSGS199	ESR1
CHSGS199	ESR2
CHSGS193	MAOB
CHSGS195	ESR2
CHSGS206	ALDH2
CHSGS204	ESR2
CHSGS204	ESR1
CHSGS209	MAOB
CHSGS208	CYP1B1
CHSGS208	CYP1A1
CHSGS215	ESR2
CHSGS215	ESR1
CHSGS205	ESR1
CHSGS205	ESR2
CHSGS207	LHCGR
CHSGS217	CYP19A1
CHSGS214	FLT3
CHSGS212	CYP19A1
CHSGS216	MAOB
CHSGS213	EDNRB
CHSGS213	EDNRA
CHSGS211	NDUFA4
CHSGS210	NDUFA4
CHSGS56	TTR
CHSGS56	ALB
CHSGS56	SLC22A11
CHSGS56	AKR1C2
CHSGS56	SLC22A6
CHSGS56	SLC22A7
CHSGS56	SLC22A10
CHSGS56	SLCO2B1
CHSGS56	ALOXE3
CHSGS56	SLC22A8
CHSGS56	PTGS1
CHSGS56	CAT
CHSGS56	MPO
CHSGS56	SLC16A1
CHSGS56	CYP2C9
CHSGS56	PTGS2
CHSGS56	ABCB1
CHSGS56	IKBKB
CHSGS59	SHBG
CHSGS59	CHIT1
CHSGS59	AHCY
CHSGS59	RNASE1
CHSGS59	DCXR
CHSGS218	ESR2
CHSGS218	ESR1
CHSGS226	ESR1
CHSGS226	ESR2
CHSGS221	LHCGR
CHSGS223	CYP1B1
CHSGS223	CYP1A1
CHSGS60	CA2
CHSGS225	CYP19A1
CHSGS219	ALDH2
CHSGS224	ALDH2
CHSGS44	REN
CHSGS227	TRPA1
CHSGS220	CYP19A1
CHSGS58	SHBG
CHSGS58	CHIT1
CHSGS61	REN
CHSGS222	KCNA3
CHSGS62	BCHE
CHSGS62	ACHE
CHSGS63	BACE1
CHSGS64	CYP19A1
CHSGS65	ELANE
CHSGS11	NR1H2
CHSGS24	LCN2
CHSGS70	GSR
CHSGS22	BACE1
CHSGS67	PRKCA
CHSGS68	CYP19A1
CHSGS69	CYP19A1
CHSGS66	PRKCA
CHSGS244	SHBG
CHSGS244	CHIT1
CHSGS244	AHCY
CHSGS244	RNASE1
CHSGS244	DCXR
CHSGS72	CYP1A1
CHSGS72	CYP2A6
CHSGS72	CYP1A2
CHSGS72	CYP3A4
CHSGS74	GAPDHS
CHSGS138	SLC16A3
CHSGS73	KCNA3
CHSGS231	CA7
CHSGS231	CA9
CHSGS231	CA1
CHSGS231	CA2
CHSGS229	CYP1A1
CHSGS229	CYP1A2
CHSGS229	CYP2A6
CHSGS229	CYP3A4
CHSGS7	F2
CHSGS233	KCNA3
CHSGS40	CES1
CHSGS40	PLA2G7
CHSGS102	CLC
CHSGS16	CLC
CHSGS101	ABCG2
CHSGS101	MTTP
CHSGS101	CYP1A2
CHSGS101	SOAT1
CHSGS146	TYR
CHSGS146	AKR1D1
CHSGS167	GAPDHS
CHSGS230	KCNA3
CHSGS241	ADRB2
CHSGS241	PGD
CHSGS243	ADRB3
CHSGS107	CYP1A1
CHSGS107	CYP2A6
CHSGS107	CYP1A2
CHSGS107	CYP3A4
CHSGS232	CYP1A1
CHSGS232	CYP2A6
CHSGS232	CYP1A2
CHSGS232	CYP3A4
CHSGS238	CA9
CHSGS143	ADORA3
CHSGS237	PDE4A
CHSGS15	UGT1A1
CHSGS15	GLRA4
CHSGS115	FAAH
CHSGS71	CA9
CHSGS9	CES1
CHSGS9	PLA2G7
CHSGS117	CA9
CHSGS239	MMP13
CHSGS239	MMP9
CHSGS248	MAOB
CHSGS121	ADORA2A
CHSGS121	ADORA2B
CHSGS121	ADORA3
CHSGS114	CYP1B1
CHSGS114	CYP1A1
CHSGS3	HTR2A
CHSGS4	PLA2G2E
CHSGS4	PLA2G1B
CHSGS43	TRPA1
CHSGS25	TRPA1
CHSGS249	DRD3
CHSGS249	DRD2
CHSGS42	REN
CHSGS122	REN
CHSGS29	AR
CHSGS111	TRPA1
CHSGS111	OPRK1
CHSGS38	LCN9
CHSGS106	LHCGR
CHSGS28	TRPA1
CHSGS28	OPRK1
CHSGS20	CYP1B1
CHSGS20	AHR
CHSGS17	CYP1B1
CHSGS17	CYP1A1
CHSGS2	CYP1B1
CHSGS2	ABCC1
CHSGS2	PIM1
CHSGS2	ABCG2
CHSGS2	PIK3CG
CHSGS2	CYP19A1
CHSGS2	ATP5F1C
CHSGS2	ATP5F1A
CHSGS2	ATP5F1B
CHSGS2	HCK
CHSGS2	AKR1B1
CHSGS2	SLC16A7
CHSGS2	CYP2C8
CHSGS2	ABCC2
CHSGS2	SLCO2B1
CHSGS2	SLC16A1
CHSGS2	ABCB1
CHSGS2	DRD4
CHSGS110	ABCG2
CHSGS110	SLCO2B1
CHSGS110	ABCB1
CHSGS110	ABCC1
CHSGS110	CYP19A1
CHSGS18	ESR2
CHSGS19	MIF
CHSGS55	ABCG2
CHSGS55	ABCB1
CHSGS55	SLCO2B1
CHSGS55	ABCC1
CHSGS55	CYP19A1
CHSGS48	LHCGR
CHSGS31	FAAH
CHSGS100	ESR1
CHSGS100	ESR2
CHSGS13	ESR1
CHSGS23	LHCGR
CHSGS52	ALB
CHSGS6	MAOB
CHSGS57	CES1
CHSGS50	ESR2
CHSGS134	SIGMAR1
CHSGS5	RHO
CHSGS5	DBI
CHSGS131	ADORA2A
CHSGS131	ADORA2B
CHSGS131	ADORA3
CHSGS130	ADORA2A
CHSGS130	ADORA2B
CHSGS130	ADORA3
CHSGS128	COMT
CHSGS132	NR3C1
CHSGS132	NR3C2
CHSGS10	MAOB
CHSGS123	SRD5A1
CHSGS133	CYP19A1
CHSGS129	REN
CHSGS124	SHBG
CHSGS124	CYP11A1
CHSGS127	CYP19A1
CHSGS8	ESR1
CHSGS8	ESR2
CHSGS125	AKR1D1
CHSGS125	NR1I3
CHSGS136	TRPA1
CHSGS136	OPRK1
CHSGS126	CYP51A1
CHSGS126	CA2
CHSGS135	TRPA1
CHSGS135	OPRK1
CHSGS27	RHO
CHSGS27	DBI
CHSGS53	APP
CHSGS46	CA2
CHSGS46	CA1
CHSGS46	CA5A
CHSGS26	CHRM4
CHSGS26	CHRM1
CHSGS77	UGT1A1
CHSGS77	CYP2C18
CHSGS77	GLRA4
CHSGS77	SCN2A
CHSGS41	TRPA1
CHSGS54	MTAP
CHSGS54	SRPK2
CHSGS80	PRKCA
CHSGS47	AR
CHSGS81	HTR7
CHSGS93	CES1
CHSGS93	CES2
CHSGS82	CES2
CHSGS82	CES1
CHSGS90	PTGR1
CHSGS99	DPP4
CHSGS89	GABRA2
CHSGS89	GABRA1
CHSGS89	GABRA3
CHSGS89	GABRG2
CHSGS94	CELA1
CHSGS94	REN
CHSGS84	CES2
CHSGS86	ESR2
CHSGS85	GABRA2
CHSGS85	GABRA1
CHSGS95	PPP2CB
CHSGS97	FFAR1
CHSGS96	SHBG
CHSGS96	AHCY
CHSGS92	CYP3A4
CHSGS92	PGR
CHSGS83	MTNR1B
CHSGS83	MTNR1A
CHSGS87	PRKCA
CHSGS91	CYP19A1
CHSGS88	FNTA
CHSGS98	CYP3A5
CHSGS98	CYP3A4
CHSGS104	PRKACA
CHSGS78	PLA2G1B
CHSGS112	PLA2G1B
CHSGS113	CA2
CHSGS109	APP
CHSGS139	FABP1
CHSGS142	FABP1
CHSGS140	CACNA1B
CHSGS140	ABCC2
CHSGS140	ABCB1
CHSGS141	FABP1
CHSGS76	CA7
CHSGS76	CA1
CHSGS76	CA9
CHSGS76	CA2
CHSGS144	LCN9
CHSGS21	RHO
CHSGS103	PPIA
CHSGS45	CLC
CHSGS14	OPRK1
CHSGS14	TRPA1
CHSGS1	OPRK1
CHSGS1	TRPA1
CHSGS75	PPIA
CHSGS12	CALM1
CHSGS12	RNASE1
CHSGS163	WARS
CHSGS163	TPH1
CHSGS163	SLC16A2
CHSGS163	DAO
CHSGS163	DDC
CHSGS163	IDO1
CHSGS163	SLC16A10
CHSGS163	CHRM4
CHSGS163	CHRM1
CHSGS149	CMA1
CHSGS149	HPN
CHSGS149	SOD2
CHSGS150	ESR1
CHSGS161	CA2
CHSGS151	FAAH
CHSGS156	OPRK1
CHSGS156	TRPA1
CHSGS247	CMA1
CHSGS145	CA9
CHSGS154	SCN10A
CHSGS154	ABCB1
CHSGS152	CA9
CHSGS160	FAAH
CHSGS158	CA9
CHSGS164	PRSS8
CHSGS155	TRPA1
CHSGS155	OPRK1
CHSGS162	CYP19A1
CHSGS159	OPRK1
CHSGS159	TRPA1
CHSGS148	PREP
CHSGS157	AR
CHSGS153	CYP3A7
CHSGS153	CYP3A5
CHSGS147	TRPA1
CHSGS56	YWHAG
CHSGS163	HLA-A
CHSGS56	HAAO
CHSGS226	MPG
CHSGS216	MPG
CHSGS172	MPG
CHSGS179	MPG
CHSGS2	MPG
CHSGS18	MPG
CHSGS20	MPG
CHSGS223	MPG
CHSGS175	MPG
CHSGS13	MPG
CHSGS194	MPG
CHSGS178	MPG
CHSGS203	MPG
CHSGS56	MPG
CHSGS114	MPG
CHSGS197	MPG
CHSGS170	MPG
CHSGS208	MPG
CHSGS173	MPG
CHSGS189	MPG
CHSGS100	MPG
CHSGS185	MPG
CHSGS19	MPG
CHSGS55	MPG
CHSGS4	MPG
CHSGS200	MPG
CHSGS17	MPG
CHSGS174	MPG
CHSGS198	MPG
CHSGS188	MPG
CHSGS163	HTR1B
CHSGS163	HTR1A
CHSGS134	HTR1A
CHSGS163	HTR1E
CHSGS52	HTR1E
CHSGS163	HTR1D
CHSGS163	HTR2A
CHSGS164	HTR2A
CHSGS163	HTR2C
CHSGS52	HTR2C
CHSGS164	HTR2C
CHSGS163	HTR2B
CHSGS164	HTR2B
CHSGS163	HTR4
CHSGS52	HTR4
CHSGS134	HTR7
CHSGS22	PGD
CHSGS101	PGD
CHSGS24	PGD
CHSGS215	PGD
CHSGS110	PGD
CHSGS218	PGD
CHSGS63	PGD
CHSGS203	PGD
CHSGS137	PGD
CHSGS154	PGD
CHSGS55	PGD
CHSGS228	PGD
CHSGS202	PGD
CHSGS54	NUDT1
CHSGS90	APP
CHSGS26	APP
CHSGS18	APP
CHSGS13	APP
CHSGS150	APP
CHSGS79	APP
CHSGS206	APP
CHSGS114	APP
CHSGS208	APP
CHSGS76	APP
CHSGS158	APP
CHSGS231	APP
CHSGS209	APP
CHSGS145	APP
CHSGS164	APP
CHSGS4	APP
CHSGS17	APP
CHSGS119	APP
CHSGS198	APP
CHSGS163	SLC1A5
CHSGS154	ADORA3
CHSGS163	PRKAB2
CHSGS56	PRKAB2
CHSGS52	PRKAB2
CHSGS56	PRKAB1
CHSGS52	PRKAB1
CHSGS52	PRKAG1
CHSGS52	PRKAA2
CHSGS163	PRKAA1
CHSGS52	PRKAA1
CHSGS49	APOBEC3A
CHSGS227	APOBEC3A
CHSGS93	APOBEC3A
CHSGS181	ABCG2
CHSGS219	ABCG2
CHSGS90	ABCG2
CHSGS184	ABCG2
CHSGS226	ABCG2
CHSGS26	ABCG2
CHSGS216	ABCG2
CHSGS179	ABCG2
CHSGS18	ABCG2
CHSGS20	ABCG2
CHSGS183	ABCG2
CHSGS223	ABCG2
CHSGS121	ABCG2
CHSGS175	ABCG2
CHSGS13	ABCG2
CHSGS237	ABCG2
CHSGS196	ABCG2
CHSGS143	ABCG2
CHSGS225	ABCG2
CHSGS53	ABCG2
CHSGS150	ABCG2
CHSGS79	ABCG2
CHSGS192	ABCG2
CHSGS215	ABCG2
CHSGS218	ABCG2
CHSGS234	ABCG2
CHSGS206	ABCG2
CHSGS114	ABCG2
CHSGS170	ABCG2
CHSGS208	ABCG2
CHSGS76	ABCG2
CHSGS130	ABCG2
CHSGS180	ABCG2
CHSGS158	ABCG2
CHSGS189	ABCG2
CHSGS168	ABCG2
CHSGS100	ABCG2
CHSGS171	ABCG2
CHSGS185	ABCG2
CHSGS231	ABCG2
CHSGS109	ABCG2
CHSGS19	ABCG2
CHSGS209	ABCG2
CHSGS145	ABCG2
CHSGS128	ABCG2
CHSGS164	ABCG2
CHSGS4	ABCG2
CHSGS200	ABCG2
CHSGS131	ABCG2
CHSGS17	ABCG2
CHSGS119	ABCG2
CHSGS217	ABCG2
CHSGS174	ABCG2
CHSGS204	ABCG2
CHSGS198	ABCG2
CHSGS182	ABCG2
CHSGS176	ABCG2
CHSGS149	ACE2
CHSGS177	ACE2
CHSGS82	ACE2
CHSGS81	ACER2
CHSGS141	ACER2
CHSGS112	ACER2
CHSGS115	ACER2
CHSGS31	ACER2
CHSGS160	ACER2
CHSGS78	ACER2
CHSGS93	ACER2
CHSGS243	ACER2
CHSGS82	ACER2
CHSGS214	ACHE
CHSGS186	ACHE
CHSGS163	ACHE
CHSGS237	ACHE
CHSGS79	ACHE
CHSGS114	ACHE
CHSGS52	ACHE
CHSGS76	ACHE
CHSGS158	ACHE
CHSGS109	ACHE
CHSGS145	ACHE
CHSGS128	ACHE
CHSGS164	ACHE
CHSGS4	ACHE
CHSGS134	ACHE
CHSGS119	ACHE
CHSGS217	ACHE
CHSGS198	ACHE
CHSGS14	CHRNA2
CHSGS44	CHRNA2
CHSGS1	CHRNA2
CHSGS61	CHRNA2
CHSGS149	ACE
CHSGS163	ACE
CHSGS52	ACE
CHSGS161	ACE
CHSGS177	ACE
CHSGS116	CHRNA3
CHSGS161	CHRNA3
CHSGS82	CHRNA3
CHSGS116	CHRNA4
CHSGS161	CHRNA4
CHSGS82	CHRNA4
CHSGS192	CHRNA7
CHSGS171	CHRNA7
CHSGS209	CHRNA7
CHSGS116	CHRNA1
CHSGS161	CHRNA1
CHSGS82	CHRNA1
CHSGS161	CHRNB2
CHSGS82	CHRNB2
CHSGS116	CHRNB1
CHSGS161	CHRNB1
CHSGS82	CHRNB1
CHSGS116	CHRNB4
CHSGS161	CHRNB4
CHSGS82	CHRNB4
CHSGS116	CHRND
CHSGS161	CHRND
CHSGS241	CHRND
CHSGS82	CHRND
CHSGS214	CHRNE
CHSGS186	CHRNE
CHSGS116	CHRNG
CHSGS161	CHRNG
CHSGS82	CHRNG
CHSGS128	ACLY
CHSGS81	CHRM1
CHSGS81	CHRM2
CHSGS81	CHRM4
CHSGS134	CHRM4
CHSGS81	CHRM5
CHSGS109	NDUFAB1
CHSGS4	NDUFAB1
CHSGS247	NDUFAB1
CHSGS227	ACR
CHSGS79	ACR
CHSGS116	ACR
CHSGS63	ACR
CHSGS154	ACR
CHSGS164	ACR
CHSGS163	ADAM12
CHSGS52	ADAM12
CHSGS82	ADAM12
CHSGS134	ADRA1A
CHSGS134	ADRA2B
CHSGS221	ADRA2A
CHSGS207	ADRA2A
CHSGS134	ADRA2A
CHSGS133	ADCY10
CHSGS163	ADCY5
CHSGS54	ADCY5
CHSGS141	ADH1A
CHSGS151	ADH1A
CHSGS33	ADH1A
CHSGS115	ADH1A
CHSGS21	ADH1A
CHSGS27	ADH1A
CHSGS104	ADH1A
CHSGS5	ADH1A
CHSGS105	ADH1A
CHSGS141	ADH1B
CHSGS151	ADH1B
CHSGS142	ADH1B
CHSGS33	ADH1B
CHSGS115	ADH1B
CHSGS31	ADH1B
CHSGS160	ADH1B
CHSGS78	ADH1B
CHSGS21	ADH1B
CHSGS27	ADH1B
CHSGS104	ADH1B
CHSGS5	ADH1B
CHSGS108	ADH1B
CHSGS141	ADH1C
CHSGS151	ADH1C
CHSGS33	ADH1C
CHSGS115	ADH1C
CHSGS21	ADH1C
CHSGS27	ADH1C
CHSGS104	ADH1C
CHSGS5	ADH1C
CHSGS141	ADH7
CHSGS151	ADH7
CHSGS142	ADH7
CHSGS115	ADH7
CHSGS31	ADH7
CHSGS160	ADH7
CHSGS78	ADH7
CHSGS27	ADH7
CHSGS104	ADH7
CHSGS5	ADH7
CHSGS221	ADRA2C
CHSGS207	ADRA2C
CHSGS134	ADRA2C
CHSGS248	ADRB1
CHSGS241	ADRB1
CHSGS248	ADRB2
CHSGS248	ADRB3
CHSGS241	ADRB3
CHSGS134	AGTR2
CHSGS81	AGTR1
CHSGS93	AGTR1
CHSGS177	AGTR1
CHSGS163	AHR
CHSGS114	AHR
CHSGS52	AHR
CHSGS145	AHR
CHSGS119	AHR
CHSGS149	AKR1C1
CHSGS49	AKR1C1
CHSGS227	AKR1C1
CHSGS24	AKR1C1
CHSGS79	AKR1C1
CHSGS56	AKR1C1
CHSGS52	AKR1C1
CHSGS11	AKR1C1
CHSGS161	AKR1C1
CHSGS177	AKR1C1
CHSGS209	AKR1C1
CHSGS128	AKR1C1
CHSGS149	AKR1B10
CHSGS90	AKR1B10
CHSGS184	AKR1B10
CHSGS226	AKR1B10
CHSGS216	AKR1B10
CHSGS179	AKR1B10
CHSGS2	AKR1B10
CHSGS18	AKR1B10
CHSGS20	AKR1B10
CHSGS223	AKR1B10
CHSGS13	AKR1B10
CHSGS237	AKR1B10
CHSGS3	AKR1B10
CHSGS56	AKR1B10
CHSGS114	AKR1B10
CHSGS170	AKR1B10
CHSGS208	AKR1B10
CHSGS113	AKR1B10
CHSGS46	AKR1B10
CHSGS19	AKR1B10
CHSGS209	AKR1B10
CHSGS145	AKR1B10
CHSGS17	AKR1B10
CHSGS241	AKR1B10
CHSGS198	AKR1B10
CHSGS149	AKR1C4
CHSGS90	AKR1C4
CHSGS227	AKR1C4
CHSGS63	AKR1C4
CHSGS56	AKR1C4
CHSGS209	AKR1C4
CHSGS154	AKR1C4
CHSGS149	AKR1C2
CHSGS49	AKR1C2
CHSGS227	AKR1C2
CHSGS24	AKR1C2
CHSGS3	AKR1C2
CHSGS79	AKR1C2
CHSGS116	AKR1C2
CHSGS52	AKR1C2
CHSGS11	AKR1C2
CHSGS93	AKR1C2
CHSGS161	AKR1C2
CHSGS177	AKR1C2
CHSGS209	AKR1C2
CHSGS4	AKR1C2
CHSGS119	AKR1C2
CHSGS82	AKR1C2
CHSGS149	AKR1C3
CHSGS90	AKR1C3
CHSGS49	AKR1C3
CHSGS227	AKR1C3
CHSGS24	AKR1C3
CHSGS3	AKR1C3
CHSGS79	AKR1C3
CHSGS116	AKR1C3
CHSGS56	AKR1C3
CHSGS52	AKR1C3
CHSGS11	AKR1C3
CHSGS93	AKR1C3
CHSGS161	AKR1C3
CHSGS177	AKR1C3
CHSGS109	AKR1C3
CHSGS145	AKR1C3
CHSGS4	AKR1C3
CHSGS119	AKR1C3
CHSGS82	AKR1C3
CHSGS163	AKT3
CHSGS81	ALDH1A1
CHSGS34	ALDH1A1
CHSGS158	ALDH1A1
CHSGS119	ALDH1A1
CHSGS217	ALDH1A1
CHSGS73	ALDH1A1
CHSGS181	ALDH1A2
CHSGS219	ALDH1A2
CHSGS179	ALDH1A2
CHSGS18	ALDH1A2
CHSGS183	ALDH1A2
CHSGS13	ALDH1A2
CHSGS194	ALDH1A2
CHSGS225	ALDH1A2
CHSGS118	ALDH1A2
CHSGS212	ALDH1A2
CHSGS206	ALDH1A2
CHSGS197	ALDH1A2
CHSGS180	ALDH1A2
CHSGS224	ALDH1A2
CHSGS19	ALDH1A2
CHSGS200	ALDH1A2
CHSGS201	ALDH1A2
CHSGS119	ALDH1A2
CHSGS217	ALDH1A2
CHSGS158	ALDH1A3
CHSGS119	ALDH1A3
CHSGS217	ALDH1A3
CHSGS198	ALDH1A3
CHSGS181	ALDH1B1
CHSGS219	ALDH1B1
CHSGS179	ALDH1B1
CHSGS18	ALDH1B1
CHSGS183	ALDH1B1
CHSGS13	ALDH1B1
CHSGS194	ALDH1B1
CHSGS225	ALDH1B1
CHSGS118	ALDH1B1
CHSGS212	ALDH1B1
CHSGS206	ALDH1B1
CHSGS197	ALDH1B1
CHSGS180	ALDH1B1
CHSGS224	ALDH1B1
CHSGS19	ALDH1B1
CHSGS200	ALDH1B1
CHSGS201	ALDH1B1
CHSGS119	ALDH1B1
CHSGS217	ALDH1B1
CHSGS81	ALDH3A1
CHSGS34	ALDH3A1
CHSGS247	ALDH3A1
CHSGS163	AKT2
CHSGS77	ALB
CHSGS116	ALB
CHSGS161	ALB
CHSGS181	ALDH2
CHSGS179	ALDH2
CHSGS18	ALDH2
CHSGS20	ALDH2
CHSGS183	ALDH2
CHSGS13	ALDH2
CHSGS194	ALDH2
CHSGS225	ALDH2
CHSGS118	ALDH2
CHSGS212	ALDH2
CHSGS197	ALDH2
CHSGS170	ALDH2
CHSGS180	ALDH2
CHSGS158	ALDH2
CHSGS19	ALDH2
CHSGS249	ALDH2
CHSGS128	ALDH2
CHSGS200	ALDH2
CHSGS119	ALDH2
CHSGS217	ALDH2
CHSGS174	ALDH2
CHSGS198	ALDH2
CHSGS188	ALDH2
CHSGS182	ALDH2
CHSGS73	ALDH2
CHSGS149	AKR1B1
CHSGS90	AKR1B1
CHSGS184	AKR1B1
CHSGS216	AKR1B1
CHSGS18	AKR1B1
CHSGS20	AKR1B1
CHSGS223	AKR1B1
CHSGS13	AKR1B1
CHSGS3	AKR1B1
CHSGS114	AKR1B1
CHSGS170	AKR1B1
CHSGS208	AKR1B1
CHSGS19	AKR1B1
CHSGS209	AKR1B1
CHSGS17	AKR1B1
CHSGS198	AKR1B1
CHSGS184	AKT1
CHSGS2	AKT1
CHSGS163	AKT1
CHSGS81	PAM
CHSGS149	PAM
CHSGS49	PAM
CHSGS141	PAM
CHSGS146	PAM
CHSGS112	PAM
CHSGS142	PAM
CHSGS115	PAM
CHSGS31	PAM
CHSGS56	PAM
CHSGS160	PAM
CHSGS113	PAM
CHSGS46	PAM
CHSGS34	PAM
CHSGS78	PAM
CHSGS11	PAM
CHSGS93	PAM
CHSGS177	PAM
CHSGS5	PAM
CHSGS144	PAM
CHSGS209	PAM
CHSGS32	PAM
CHSGS139	PAM
CHSGS82	PAM
CHSGS149	RNPEP
CHSGS99	RNPEP
CHSGS49	RNPEP
CHSGS163	RNPEP
CHSGS93	RNPEP
CHSGS82	RNPEP
CHSGS149	ENPEP
CHSGS146	ENPEP
CHSGS112	ENPEP
CHSGS3	ENPEP
CHSGS78	ENPEP
CHSGS11	ENPEP
CHSGS161	ENPEP
CHSGS177	ENPEP
CHSGS149	LAP3
CHSGS99	LAP3
CHSGS163	LAP3
CHSGS33	LAP3
CHSGS115	LAP3
CHSGS31	LAP3
CHSGS46	LAP3
CHSGS78	LAP3
CHSGS21	LAP3
CHSGS82	LAP3
CHSGS2	ALK
CHSGS90	GFER
CHSGS26	GFER
CHSGS49	GFER
CHSGS227	GFER
CHSGS53	GFER
CHSGS3	GFER
CHSGS79	GFER
CHSGS116	GFER
CHSGS63	GFER
CHSGS56	GFER
CHSGS52	GFER
CHSGS11	GFER
CHSGS177	GFER
CHSGS109	GFER
CHSGS4	GFER
CHSGS184	AMY1A
CHSGS184	AMY1B
CHSGS184	AMY1C
CHSGS2	AMY1A
CHSGS2	AMY1B
CHSGS2	AMY1C
CHSGS20	AMY1A
CHSGS20	AMY1B
CHSGS20	AMY1C
CHSGS223	AMY1A
CHSGS223	AMY1B
CHSGS223	AMY1C
CHSGS13	AMY1A
CHSGS13	AMY1B
CHSGS13	AMY1C
CHSGS237	AMY1A
CHSGS237	AMY1B
CHSGS237	AMY1C
CHSGS24	AMY1A
CHSGS24	AMY1B
CHSGS24	AMY1C
CHSGS212	AMY1A
CHSGS212	AMY1B
CHSGS212	AMY1C
CHSGS63	AMY1A
CHSGS63	AMY1B
CHSGS63	AMY1C
CHSGS206	AMY1A
CHSGS206	AMY1B
CHSGS206	AMY1C
CHSGS114	AMY1A
CHSGS114	AMY1B
CHSGS114	AMY1C
CHSGS208	AMY1A
CHSGS208	AMY1B
CHSGS208	AMY1C
CHSGS154	AMY1A
CHSGS154	AMY1B
CHSGS154	AMY1C
CHSGS17	AMY1A
CHSGS17	AMY1B
CHSGS17	AMY1C
CHSGS198	AMY1A
CHSGS198	AMY1B
CHSGS198	AMY1C
CHSGS201	AMY2A
CHSGS149	ANPEP
CHSGS99	ANPEP
CHSGS163	ANPEP
CHSGS46	ANPEP
CHSGS34	ANPEP
CHSGS11	ANPEP
CHSGS177	ANPEP
CHSGS82	ANPEP
CHSGS241	PRMT6
CHSGS149	AOC2
CHSGS116	AOC2
CHSGS177	AOC2
CHSGS149	AOC3
CHSGS46	AOC3
CHSGS34	AOC3
CHSGS248	AOC3
CHSGS177	AOC3
CHSGS164	AOC3
CHSGS243	AOC3
CHSGS20	AR
CHSGS114	AR
CHSGS26	MAOA
CHSGS216	MAOA
CHSGS2	MAOA
CHSGS18	MAOA
CHSGS20	MAOA
CHSGS223	MAOA
CHSGS121	MAOA
CHSGS13	MAOA
CHSGS206	MAOA
CHSGS114	MAOA
CHSGS170	MAOA
CHSGS208	MAOA
CHSGS76	MAOA
CHSGS158	MAOA
CHSGS185	MAOA
CHSGS231	MAOA
CHSGS177	MAOA
CHSGS109	MAOA
CHSGS19	MAOA
CHSGS249	MAOA
CHSGS209	MAOA
CHSGS145	MAOA
CHSGS128	MAOA
CHSGS4	MAOA
CHSGS200	MAOA
CHSGS17	MAOA
CHSGS119	MAOA
CHSGS217	MAOA
CHSGS198	MAOA
CHSGS188	MAOA
CHSGS89	MAOA
CHSGS49	APAF1
CHSGS11	APAF1
CHSGS149	APEX1
CHSGS2	APEX1
CHSGS49	APEX1
CHSGS20	APEX1
CHSGS3	APEX1
CHSGS87	APEX1
CHSGS56	APEX1
CHSGS11	APEX1
CHSGS4	APEX1
CHSGS17	APEX1
CHSGS82	APEX1
CHSGS90	MAOB
CHSGS26	MAOB
CHSGS18	MAOB
CHSGS49	MAOB
CHSGS13	MAOB
CHSGS101	MAOB
CHSGS196	MAOB
CHSGS150	MAOB
CHSGS116	MAOB
CHSGS215	MAOB
CHSGS110	MAOB
CHSGS203	MAOB
CHSGS234	MAOB
CHSGS206	MAOB
CHSGS114	MAOB
CHSGS170	MAOB
CHSGS76	MAOB
CHSGS158	MAOB
CHSGS11	MAOB
CHSGS231	MAOB
CHSGS177	MAOB
CHSGS109	MAOB
CHSGS137	MAOB
CHSGS249	MAOB
CHSGS55	MAOB
CHSGS145	MAOB
CHSGS128	MAOB
CHSGS4	MAOB
CHSGS119	MAOB
CHSGS217	MAOB
CHSGS204	MAOB
CHSGS198	MAOB
CHSGS228	MAOB
CHSGS73	MAOB
CHSGS56	APLNR
CHSGS32	NAT1
CHSGS81	ASAH1
CHSGS145	ASAH1
CHSGS119	ASAH1
CHSGS11	ATG4B
CHSGS4	ATG4B
CHSGS89	AURKC
CHSGS2	AURKB
CHSGS201	B4GALT1
CHSGS49	BAZ2A
CHSGS116	BAZ2A
CHSGS49	BAZ2B
CHSGS116	BAZ2B
CHSGS116	BCAT1
CHSGS154	GLB1
CHSGS18	GUSB
CHSGS237	GUSB
CHSGS206	GUSB
CHSGS19	GUSB
CHSGS145	GUSB
CHSGS128	GUSB
CHSGS4	GUSB
CHSGS119	GUSB
CHSGS163	BHMT
CHSGS146	BHMT
CHSGS112	BHMT
CHSGS3	BHMT
CHSGS78	BHMT
CHSGS11	BHMT
CHSGS161	BHMT
CHSGS227	BDKRB1
CHSGS116	BLK
CHSGS163	BMP1
CHSGS141	BBOX1
CHSGS146	BBOX1
CHSGS112	BBOX1
CHSGS142	BBOX1
CHSGS78	BBOX1
CHSGS139	BBOX1
CHSGS227	BRD1
CHSGS90	BACE1
CHSGS26	BACE1
CHSGS2	BACE1
CHSGS209	BACE1
CHSGS231	BRD7
CHSGS128	BRD7
CHSGS237	BRD9
CHSGS225	BRD9
CHSGS231	BRD9
CHSGS227	BRPF1
CHSGS227	BRPF3
CHSGS163	BRS3
CHSGS52	BRS3
CHSGS26	BRSK1
CHSGS53	BRSK1
CHSGS109	BRSK1
CHSGS4	BRSK1
CHSGS54	BRSK2
CHSGS26	BRAF
CHSGS114	BRAF
CHSGS208	BRAF
CHSGS109	BRAF
CHSGS4	BRAF
CHSGS17	BRAF
CHSGS18	CYP11B1
CHSGS206	CYP11B1
CHSGS158	CYP11B1
CHSGS145	CYP11B1
CHSGS145	C1R
CHSGS119	C1R
CHSGS81	COL4A3BP
CHSGS112	COL4A3BP
CHSGS160	COL4A3BP
CHSGS78	COL4A3BP
CHSGS18	CYP11B2
CHSGS206	CYP11B2
CHSGS145	CYP11B2
CHSGS163	C5AR1
CHSGS60	CACNA1A
CHSGS154	CACNA1D
CHSGS60	CACNB1
CHSGS181	CA13
CHSGS230	CA13
CHSGS219	CA13
CHSGS90	CA13
CHSGS26	CA13
CHSGS216	CA13
CHSGS172	CA13
CHSGS152	CA13
CHSGS117	CA13
CHSGS121	CA13
CHSGS13	CA13
CHSGS237	CA13
CHSGS101	CA13
CHSGS143	CA13
CHSGS225	CA13
CHSGS53	CA13
CHSGS150	CA13
CHSGS79	CA13
CHSGS178	CA13
CHSGS238	CA13
CHSGS114	CA13
CHSGS197	CA13
CHSGS170	CA13
CHSGS208	CA13
CHSGS167	CA13
CHSGS76	CA13
CHSGS130	CA13
CHSGS74	CA13
CHSGS158	CA13
CHSGS229	CA13
CHSGS185	CA13
CHSGS231	CA13
CHSGS109	CA13
CHSGS19	CA13
CHSGS249	CA13
CHSGS145	CA13
CHSGS128	CA13
CHSGS4	CA13
CHSGS131	CA13
CHSGS17	CA13
CHSGS119	CA13
CHSGS72	CA13
CHSGS198	CA13
CHSGS232	CA13
CHSGS228	CA13
CHSGS71	CA13
CHSGS73	CA13
CHSGS107	CA13
CHSGS149	CA14
CHSGS90	CA14
CHSGS26	CA14
CHSGS2	CA14
CHSGS49	CA14
CHSGS227	CA14
CHSGS53	CA14
CHSGS24	CA14
CHSGS150	CA14
CHSGS3	CA14
CHSGS79	CA14
CHSGS192	CA14
CHSGS63	CA14
CHSGS238	CA14
CHSGS56	CA14
CHSGS167	CA14
CHSGS113	CA14
CHSGS76	CA14
CHSGS74	CA14
CHSGS158	CA14
CHSGS11	CA14
CHSGS93	CA14
CHSGS161	CA14
CHSGS231	CA14
CHSGS177	CA14
CHSGS109	CA14
CHSGS249	CA14
CHSGS209	CA14
CHSGS154	CA14
CHSGS145	CA14
CHSGS128	CA14
CHSGS164	CA14
CHSGS4	CA14
CHSGS134	CA14
CHSGS119	CA14
CHSGS198	CA14
CHSGS230	CA12
CHSGS81	CA12
CHSGS149	CA12
CHSGS90	CA12
CHSGS26	CA12
CHSGS216	CA12
CHSGS2	CA12
CHSGS22	CA12
CHSGS18	CA12
CHSGS49	CA12
CHSGS20	CA12
CHSGS13	CA12
CHSGS227	CA12
CHSGS101	CA12
CHSGS53	CA12
CHSGS24	CA12
CHSGS3	CA12
CHSGS79	CA12
CHSGS63	CA12
CHSGS238	CA12
CHSGS56	CA12
CHSGS114	CA12
CHSGS170	CA12
CHSGS208	CA12
CHSGS167	CA12
CHSGS113	CA12
CHSGS76	CA12
CHSGS74	CA12
CHSGS158	CA12
CHSGS11	CA12
CHSGS93	CA12
CHSGS161	CA12
CHSGS231	CA12
CHSGS177	CA12
CHSGS109	CA12
CHSGS137	CA12
CHSGS249	CA12
CHSGS154	CA12
CHSGS145	CA12
CHSGS128	CA12
CHSGS4	CA12
CHSGS17	CA12
CHSGS119	CA12
CHSGS72	CA12
CHSGS198	CA12
CHSGS228	CA12
CHSGS73	CA12
CHSGS230	CA3
CHSGS149	CA3
CHSGS90	CA3
CHSGS26	CA3
CHSGS216	CA3
CHSGS2	CA3
CHSGS22	CA3
CHSGS18	CA3
CHSGS49	CA3
CHSGS20	CA3
CHSGS121	CA3
CHSGS13	CA3
CHSGS227	CA3
CHSGS101	CA3
CHSGS53	CA3
CHSGS24	CA3
CHSGS150	CA3
CHSGS3	CA3
CHSGS79	CA3
CHSGS31	CA3
CHSGS192	CA3
CHSGS110	CA3
CHSGS63	CA3
CHSGS206	CA3
CHSGS238	CA3
CHSGS56	CA3
CHSGS114	CA3
CHSGS52	CA3
CHSGS170	CA3
CHSGS208	CA3
CHSGS167	CA3
CHSGS113	CA3
CHSGS46	CA3
CHSGS76	CA3
CHSGS74	CA3
CHSGS158	CA3
CHSGS248	CA3
CHSGS11	CA3
CHSGS93	CA3
CHSGS161	CA3
CHSGS231	CA3
CHSGS177	CA3
CHSGS109	CA3
CHSGS5	CA3
CHSGS137	CA3
CHSGS249	CA3
CHSGS209	CA3
CHSGS154	CA3
CHSGS145	CA3
CHSGS32	CA3
CHSGS128	CA3
CHSGS4	CA3
CHSGS17	CA3
CHSGS119	CA3
CHSGS217	CA3
CHSGS241	CA3
CHSGS198	CA3
CHSGS228	CA3
CHSGS202	CA3
CHSGS73	CA3
CHSGS82	CA3
CHSGS90	CA4
CHSGS184	CA4
CHSGS216	CA4
CHSGS2	CA4
CHSGS22	CA4
CHSGS18	CA4
CHSGS49	CA4
CHSGS20	CA4
CHSGS223	CA4
CHSGS13	CA4
CHSGS101	CA4
CHSGS225	CA4
CHSGS24	CA4
CHSGS3	CA4
CHSGS79	CA4
CHSGS215	CA4
CHSGS110	CA4
CHSGS203	CA4
CHSGS206	CA4
CHSGS238	CA4
CHSGS56	CA4
CHSGS114	CA4
CHSGS170	CA4
CHSGS208	CA4
CHSGS113	CA4
CHSGS76	CA4
CHSGS158	CA4
CHSGS11	CA4
CHSGS189	CA4
CHSGS231	CA4
CHSGS177	CA4
CHSGS19	CA4
CHSGS137	CA4
CHSGS249	CA4
CHSGS154	CA4
CHSGS55	CA4
CHSGS145	CA4
CHSGS128	CA4
CHSGS4	CA4
CHSGS17	CA4
CHSGS119	CA4
CHSGS174	CA4
CHSGS198	CA4
CHSGS228	CA4
CHSGS188	CA4
CHSGS202	CA4
CHSGS149	CA5A
CHSGS90	CA5A
CHSGS26	CA5A
CHSGS2	CA5A
CHSGS7	CA5A
CHSGS22	CA5A
CHSGS13	CA5A
CHSGS53	CA5A
CHSGS24	CA5A
CHSGS3	CA5A
CHSGS79	CA5A
CHSGS192	CA5A
CHSGS238	CA5A
CHSGS56	CA5A
CHSGS114	CA5A
CHSGS170	CA5A
CHSGS208	CA5A
CHSGS167	CA5A
CHSGS113	CA5A
CHSGS76	CA5A
CHSGS74	CA5A
CHSGS158	CA5A
CHSGS11	CA5A
CHSGS161	CA5A
CHSGS231	CA5A
CHSGS177	CA5A
CHSGS109	CA5A
CHSGS249	CA5A
CHSGS209	CA5A
CHSGS145	CA5A
CHSGS128	CA5A
CHSGS4	CA5A
CHSGS17	CA5A
CHSGS119	CA5A
CHSGS198	CA5A
CHSGS149	CA1
CHSGS90	CA1
CHSGS26	CA1
CHSGS2	CA1
CHSGS22	CA1
CHSGS49	CA1
CHSGS227	CA1
CHSGS24	CA1
CHSGS3	CA1
CHSGS79	CA1
CHSGS63	CA1
CHSGS56	CA1
CHSGS158	CA1
CHSGS11	CA1
CHSGS161	CA1
CHSGS177	CA1
CHSGS109	CA1
CHSGS154	CA1
CHSGS145	CA1
CHSGS128	CA1
CHSGS4	CA1
CHSGS119	CA1
CHSGS230	CA5B
CHSGS149	CA5B
CHSGS90	CA5B
CHSGS26	CA5B
CHSGS7	CA5B
CHSGS22	CA5B
CHSGS49	CA5B
CHSGS53	CA5B
CHSGS24	CA5B
CHSGS3	CA5B
CHSGS79	CA5B
CHSGS192	CA5B
CHSGS238	CA5B
CHSGS56	CA5B
CHSGS114	CA5B
CHSGS167	CA5B
CHSGS113	CA5B
CHSGS46	CA5B
CHSGS76	CA5B
CHSGS74	CA5B
CHSGS158	CA5B
CHSGS11	CA5B
CHSGS161	CA5B
CHSGS231	CA5B
CHSGS177	CA5B
CHSGS109	CA5B
CHSGS249	CA5B
CHSGS209	CA5B
CHSGS145	CA5B
CHSGS128	CA5B
CHSGS164	CA5B
CHSGS4	CA5B
CHSGS119	CA5B
CHSGS73	CA5B
CHSGS230	CA6
CHSGS90	CA6
CHSGS26	CA6
CHSGS2	CA6
CHSGS22	CA6
CHSGS49	CA6
CHSGS13	CA6
CHSGS225	CA6
CHSGS53	CA6
CHSGS24	CA6
CHSGS3	CA6
CHSGS79	CA6
CHSGS192	CA6
CHSGS63	CA6
CHSGS238	CA6
CHSGS56	CA6
CHSGS114	CA6
CHSGS208	CA6
CHSGS167	CA6
CHSGS113	CA6
CHSGS46	CA6
CHSGS76	CA6
CHSGS74	CA6
CHSGS158	CA6
CHSGS11	CA6
CHSGS161	CA6
CHSGS231	CA6
CHSGS177	CA6
CHSGS109	CA6
CHSGS249	CA6
CHSGS209	CA6
CHSGS154	CA6
CHSGS145	CA6
CHSGS128	CA6
CHSGS164	CA6
CHSGS4	CA6
CHSGS131	CA6
CHSGS17	CA6
CHSGS119	CA6
CHSGS198	CA6
CHSGS73	CA6
CHSGS230	CA7
CHSGS149	CA7
CHSGS219	CA7
CHSGS90	CA7
CHSGS184	CA7
CHSGS26	CA7
CHSGS216	CA7
CHSGS179	CA7
CHSGS2	CA7
CHSGS22	CA7
CHSGS18	CA7
CHSGS49	CA7
CHSGS20	CA7
CHSGS223	CA7
CHSGS121	CA7
CHSGS13	CA7
CHSGS227	CA7
CHSGS237	CA7
CHSGS101	CA7
CHSGS143	CA7
CHSGS225	CA7
CHSGS53	CA7
CHSGS24	CA7
CHSGS150	CA7
CHSGS3	CA7
CHSGS79	CA7
CHSGS192	CA7
CHSGS110	CA7
CHSGS63	CA7
CHSGS234	CA7
CHSGS206	CA7
CHSGS238	CA7
CHSGS56	CA7
CHSGS114	CA7
CHSGS170	CA7
CHSGS208	CA7
CHSGS167	CA7
CHSGS113	CA7
CHSGS74	CA7
CHSGS180	CA7
CHSGS158	CA7
CHSGS11	CA7
CHSGS229	CA7
CHSGS189	CA7
CHSGS161	CA7
CHSGS171	CA7
CHSGS185	CA7
CHSGS177	CA7
CHSGS109	CA7
CHSGS19	CA7
CHSGS137	CA7
CHSGS249	CA7
CHSGS209	CA7
CHSGS154	CA7
CHSGS145	CA7
CHSGS128	CA7
CHSGS164	CA7
CHSGS4	CA7
CHSGS131	CA7
CHSGS17	CA7
CHSGS119	CA7
CHSGS72	CA7
CHSGS174	CA7
CHSGS241	CA7
CHSGS198	CA7
CHSGS232	CA7
CHSGS228	CA7
CHSGS188	CA7
CHSGS202	CA7
CHSGS73	CA7
CHSGS107	CA7
CHSGS184	CALM1
CHSGS226	CALM1
CHSGS216	CALM1
CHSGS18	CALM1
CHSGS20	CALM1
CHSGS13	CALM1
CHSGS237	CALM1
CHSGS150	CALM1
CHSGS206	CALM1
CHSGS114	CALM1
CHSGS170	CALM1
CHSGS145	CALM1
CHSGS128	CALM1
CHSGS164	CALM1
CHSGS119	CALM1
CHSGS217	CALM1
CHSGS241	CALM1
CHSGS198	CALM1
CHSGS149	CA2
CHSGS26	CA2
CHSGS2	CA2
CHSGS22	CA2
CHSGS49	CA2
CHSGS20	CA2
CHSGS227	CA2
CHSGS24	CA2
CHSGS3	CA2
CHSGS79	CA2
CHSGS63	CA2
CHSGS56	CA2
CHSGS11	CA2
CHSGS177	CA2
CHSGS109	CA2
CHSGS154	CA2
CHSGS145	CA2
CHSGS4	CA2
CHSGS17	CA2
CHSGS149	CAPN1
CHSGS163	CAPN1
CHSGS34	CAPN1
CHSGS230	CA9
CHSGS149	CA9
CHSGS90	CA9
CHSGS26	CA9
CHSGS2	CA9
CHSGS22	CA9
CHSGS49	CA9
CHSGS227	CA9
CHSGS53	CA9
CHSGS24	CA9
CHSGS3	CA9
CHSGS79	CA9
CHSGS63	CA9
CHSGS56	CA9
CHSGS114	CA9
CHSGS167	CA9
CHSGS113	CA9
CHSGS74	CA9
CHSGS11	CA9
CHSGS93	CA9
CHSGS161	CA9
CHSGS177	CA9
CHSGS109	CA9
CHSGS249	CA9
CHSGS154	CA9
CHSGS128	CA9
CHSGS164	CA9
CHSGS4	CA9
CHSGS119	CA9
CHSGS72	CA9
CHSGS73	CA9
CHSGS34	CASP5
CHSGS149	CASP7
CHSGS149	CASP3
CHSGS163	CTSB
CHSGS145	CTSE
CHSGS81	CTSH
CHSGS81	CTSG
CHSGS49	CTSG
CHSGS227	CTSG
CHSGS11	CTSG
CHSGS93	CTSG
CHSGS177	CTSG
CHSGS82	CTSG
CHSGS181	CTSV
CHSGS219	CTSV
CHSGS184	CTSV
CHSGS226	CTSV
CHSGS117	CTSV
CHSGS179	CTSV
CHSGS187	CTSV
CHSGS183	CTSV
CHSGS175	CTSV
CHSGS196	CTSV
CHSGS118	CTSV
CHSGS215	CTSV
CHSGS218	CTSV
CHSGS180	CTSV
CHSGS168	CTSV
CHSGS100	CTSV
CHSGS185	CTSV
CHSGS200	CTSV
CHSGS204	CTSV
CHSGS188	CTSV
CHSGS182	CTSV
CHSGS71	CTSV
CHSGS176	CTSV
CHSGS163	CTSL
CHSGS116	CTSL
CHSGS52	CTSL
CHSGS81	CTSK
CHSGS133	SERPINA6
CHSGS132	SERPINA6
CHSGS81	CPA1
CHSGS149	CPA1
CHSGS49	CPA1
CHSGS163	CPA1
CHSGS56	CPA1
CHSGS46	CPA1
CHSGS34	CPA1
CHSGS11	CPA1
CHSGS93	CPA1
CHSGS177	CPA1
CHSGS82	CPA1
CHSGS81	CPA3
CHSGS149	CPA3
CHSGS49	CPA3
CHSGS163	CPA3
CHSGS56	CPA3
CHSGS46	CPA3
CHSGS34	CPA3
CHSGS11	CPA3
CHSGS93	CPA3
CHSGS177	CPA3
CHSGS82	CPA3
CHSGS149	AGBL2
CHSGS247	AGBL2
CHSGS161	CPN1
CHSGS9	CPB2
CHSGS40	CPB2
CHSGS49	CREBBP
CHSGS79	CREBBP
CHSGS116	CREBBP
CHSGS109	CREBBP
CHSGS4	CREBBP
CHSGS181	CBR1
CHSGS219	CBR1
CHSGS184	CBR1
CHSGS226	CBR1
CHSGS216	CBR1
CHSGS179	CBR1
CHSGS2	CBR1
CHSGS22	CBR1
CHSGS18	CBR1
CHSGS20	CBR1
CHSGS183	CBR1
CHSGS223	CBR1
CHSGS121	CBR1
CHSGS175	CBR1
CHSGS13	CBR1
CHSGS237	CBR1
CHSGS194	CBR1
CHSGS101	CBR1
CHSGS196	CBR1
CHSGS220	CBR1
CHSGS193	CBR1
CHSGS225	CBR1
CHSGS118	CBR1
CHSGS150	CBR1
CHSGS79	CBR1
CHSGS215	CBR1
CHSGS110	CBR1
CHSGS218	CBR1
CHSGS203	CBR1
CHSGS234	CBR1
CHSGS206	CBR1
CHSGS114	CBR1
CHSGS197	CBR1
CHSGS170	CBR1
CHSGS208	CBR1
CHSGS173	CBR1
CHSGS180	CBR1
CHSGS158	CBR1
CHSGS189	CBR1
CHSGS100	CBR1
CHSGS185	CBR1
CHSGS224	CBR1
CHSGS19	CBR1
CHSGS137	CBR1
CHSGS55	CBR1
CHSGS145	CBR1
CHSGS140	CBR1
CHSGS128	CBR1
CHSGS200	CBR1
CHSGS131	CBR1
CHSGS17	CBR1
CHSGS119	CBR1
CHSGS217	CBR1
CHSGS174	CBR1
CHSGS204	CBR1
CHSGS198	CBR1
CHSGS228	CBR1
CHSGS188	CBR1
CHSGS182	CBR1
CHSGS169	CBR1
CHSGS205	CBR1
CHSGS202	CBR1
CHSGS163	CBX4
CHSGS163	CBX7
CHSGS116	CTSS
CHSGS163	CCKAR
CHSGS114	CCNA2
CHSGS19	CCNA2
CHSGS26	CCND3
CHSGS225	CCND3
CHSGS53	CCND3
CHSGS114	CCND3
CHSGS208	CCND3
CHSGS109	CCND3
CHSGS19	CCND3
CHSGS128	CCND3
CHSGS4	CCND3
CHSGS17	CCND3
CHSGS19	CCND1
CHSGS52	CCR2
CHSGS216	CCR4
CHSGS2	CCR4
CHSGS20	CCR4
CHSGS223	CCR4
CHSGS114	CCR4
CHSGS170	CCR4
CHSGS208	CCR4
CHSGS17	CCR4
CHSGS198	CCR4
CHSGS56	CCR6
CHSGS11	CCR6
CHSGS177	CCR6
CHSGS149	CDC42
CHSGS2	CDK1
CHSGS143	CDKN1A
CHSGS163	CDYL2
CHSGS226	CELA1
CHSGS216	CELA1
CHSGS18	CELA1
CHSGS13	CELA1
CHSGS227	CELA1
CHSGS3	CELA1
CHSGS63	CELA1
CHSGS206	CELA1
CHSGS170	CELA1
CHSGS100	CELA1
CHSGS19	CELA1
CHSGS154	CELA1
CHSGS128	CELA1
CHSGS217	CELA1
CHSGS198	CELA1
CHSGS163	CFTR
CHSGS52	CFTR
CHSGS171	HSPD1
CHSGS209	HSPD1
CHSGS154	HSPD1
CHSGS89	CHIA
CHSGS26	CHEK1
CHSGS225	CHEK1
CHSGS114	CHEK1
CHSGS208	CHEK1
CHSGS109	CHEK1
CHSGS19	CHEK1
CHSGS128	CHEK1
CHSGS4	CHEK1
CHSGS17	CHEK1
CHSGS109	NDUFAF1
CHSGS4	NDUFAF1
CHSGS247	NDUFAF1
CHSGS90	CISD1
CHSGS26	CISD1
CHSGS2	CISD1
CHSGS20	CISD1
CHSGS53	CISD1
CHSGS114	CISD1
CHSGS208	CISD1
CHSGS86	CISD1
CHSGS109	CISD1
CHSGS4	CISD1
CHSGS17	CISD1
CHSGS90	BCHE
CHSGS186	BCHE
CHSGS163	BCHE
CHSGS52	BCHE
CHSGS145	BCHE
CHSGS119	BCHE
CHSGS217	BCHE
CHSGS145	CLK1
CHSGS163	CLK2
CHSGS192	CYSLTR1
CHSGS209	CYSLTR1
CHSGS81	CNOT7
CHSGS81	CMA1
CHSGS11	CMA1
CHSGS93	CMA1
CHSGS177	CMA1
CHSGS82	CMA1
CHSGS63	COMT
CHSGS164	NR2F2
CHSGS141	CNR1
CHSGS151	CNR1
CHSGS142	CNR1
CHSGS160	CNR1
CHSGS139	CNR1
CHSGS155	CYP17A1
CHSGS132	CYP17A1
CHSGS90	CYP1A1
CHSGS184	CYP1A1
CHSGS26	CYP1A1
CHSGS121	CYP1A1
CHSGS237	CYP1A1
CHSGS194	CYP1A1
CHSGS53	CYP1A1
CHSGS79	CYP1A1
CHSGS130	CYP1A1
CHSGS158	CYP1A1
CHSGS209	CYP1A1
CHSGS128	CYP1A1
CHSGS164	CYP1A1
CHSGS119	CYP1A1
CHSGS217	CYP1A1
CHSGS198	CYP1A1
CHSGS226	CYP19A1
CHSGS179	CYP19A1
CHSGS18	CYP19A1
CHSGS13	CYP19A1
[truncated: 7,822 more rows]
